# Supplementary material for: Complement System Activation Is a Plasma Biomarker Signature during Malaria in Pregnancy
Source: Genes (Basel). 2023 Aug 14;14(8):1624. doi: 10.3390/genes14081624 (PMC10454407; doi:10.3390/genes14081624)
Supplement: Supplementary file 1 [file genes-14-01624-s001.zip]

Archive with 8 entries (8 files):
- Supplementary_Table_1-Mouse_Clinical_parameters.xlsx
- Supplementary_Table_2-Human-clinical-parameters_CBA-anaphylatoxin.xlsx
- Supplementary_Table_3-Total_proteins_mouse.xlsx
- Supplementary_Table_4-Total_proteins_Human.xlsx
- Supplementary_Table_5-Regulated-proteins-mouse.xlsx
- Supplementary_Table_6-Regulated-proteins-human.xlsx
- Supplementary_Table_7-Spearman-Correlation-Mouse.xlsx
- Supplementary_Table_8-Spearman-Correlation-Human.xlsx
