# Supplementary material for: Complement System Activation Is a Plasma Biomarker Signature during Malaria in Pregnancy
Source: Genes (Basel). 2023 Aug 14;14(8):1624. doi: 10.3390/genes14081624 (PMC10454407; doi:10.3390/genes14081624)
Supplement: Supplementary file 1 [file genes-14-01624-s001.zip › Supplementary_Table_1-Mouse_Clinical_parameters.xlsx]

## Sheet: Clinical-parameters
Supplementary Table 1. Clinical parameters of murine samples
ID	Group	IL-12	TNF	IL-10	IL-6	MCP1	IFN
H107	Control	not measured	not measured	not measured	not measured	not measured	not measured
H108	Control	not measured	not measured	not measured	not measured	not measured	not measured
H119	Control	10.36	6.59	14.53	5.95	29.44	3.01
H120	Control	9.32	7.96	13.68	5.49	25.61	3.84
GNI	Control	9.57	7.5	12.67	7.13	28.93	3.1
H79	Infected	9.19	9.84	19.33	7.13	110.97	4.26
H81	Infected	11.22	7.44	17.2	6.43	30.48	3.41
H83	Infected	8.15	7.96	17.15	5.57	27.94	5.48
H84	Infected	10.36	17.09	19.33	7.99	137.15	2.85
Group parameters
Vascular space		Fetus weight
Control	Infected	Control	Infected			Spleen weight
57.9	50.4	0.8287	0.917			Group	grams
55.1	50.8	0.7754	0.8664			Control	0.127
57.8	50.7	0.9486	0.91			Control	0.139
58.4	51.2	0.9012	0.7927			Control	0.108
61.1	50.5	0.8729	0.7499			Control	0.15
60.6	41.8	0.8901	0.8165			Control	0.145
55.2	38.2	0.8055	0.8297			Infected	0.23
53.1	42	0.9466	0.845			Infected	0.28
51.6	41.9	0.9704	0.8614			Infected	0.477
55.6	37.9	0.907	0.8981			Infected	0.325
56.3	41.7	0.685	0.7466
49.38	42.3	0.8877	0.9704
Mean: 56.0066666666667	Mean: 44.95	0.7265	0.9702
SD: 3.47816391827991	SD: 5.28832332940836	0.829	0.8454
		0.9138	0.8291
		0.9682	0.6985
		0.9359	0.7258
		0.652	Mean: 0.839570588235294
		0.7511	SD: 0.0799557124656041
		0.6743
		Mean: 0.843495
		SD: 0.102166291047075
