# Supplementary material for: Complement System Activation Is a Plasma Biomarker Signature during Malaria in Pregnancy
Source: Genes (Basel). 2023 Aug 14;14(8):1624. doi: 10.3390/genes14081624 (PMC10454407; doi:10.3390/genes14081624)
Supplement: Supplementary file 1 [file genes-14-01624-s001.zip › Supplementary_Table_2-Human-clinical-parameters_CBA-anaphylatoxin.xlsx]

## Sheet: Clinical parameter
Amostra	Grupo	age	parity	weight_plac	gestational age	gender	weight	length	Rohrer index	head circumference	microcephaly	smallhead	chest	delivery	anv	Plac_Mal*	Hemozoin	C5a_Plac	C4a_Plac	C3a_Plac	Peripheral Leptin	Peripheral IL-12	Peripheral_IL8	Peripheral_TNF	Peripheral_IL10	Peripheral_IL6
151	ctrl	29	1	619.87	40	2	3560	50	2.85	35	0	0	35	2	12	0	0	1301.82	25.8559	2.46195		0	3.14051	0	0	5.96558
174	ctrl	23	1	669.75	40	1	4008	51	3.02	36	0	0	34	1	8	0	0	605.737	27.221	3.41305		0	6.28936	0	1.2288	9.68538
259	ctrl	18	1	549.3	41	1	3150	49	2.68	36	0	0	33	2	6	0	0	1669.11	45.9129	5.31089		0	0	0	0	0
301	ctrl	30	2	760.35	37	1	3730	50	2.98	35	0	0	35	2	10	0	0	922.711	32.1556	4.21034	41576.4	0	9.65597	0	0	4.51088
426	ctrl	32	1	573.77	42	2	3220	50	2.58	36	0	0	33	2	10	0	0	1332.91	116.532	8.166		0	6.993	0	0	1.03331
434	ctrl	19	1	534.2	43	1	3700	51	2.79	35	0	0	36	2	10	0	0	1065.88	88.1049	7.92726		0	9.76456	0	0.637802	28.3652
459	ctrl	25	6	680.25	39	2	3870	50	3.1	34	0	0	37	1	3	0	0	2042.3	28.0103	3.8014	9430.73	0	9.58813	0	0.177585	9.3551
476	ctrl	18	1	588.18	39	2	2745	48	2.48	34	0	0	33	2	7	0	0	1076.77	47.3142	3.55454	6034.13	0	5.43583	0	0	2.67936
484	ctrl	22	1	673.5	39	1	3580	49	3.04	35	0	0	34	2	9	0	0	1416.7	28.4362	5.67789	18559.5	0	6.87816	0	0	7.03532
17	Pf	25	5	607.6	38	2	2915	50	2.33	31	0	1	32	1	6	3	1	769.396	15.1555	1.89497	0	0	1.73044	0	0.996508	0
46	Pf	28	7	557.07	39	2	3170	49	2.69	33	0	0	32	1	10	0	0	807.084	21.5773	4.48352		0	11.2483	0	140.447	21.4909
90	Pf	23	4	725.47	40	2	3190	51	2.4	34	0	0	35	2	6	3	1	577.439	21.8589	2.08593		0	6.36618	0	0	3.40385
124	Pf	30	1	582.1	38	1	2905	48	2.63	32	0	0	32	1	8	3	1	784.255	16.8397	5.72717	0	0	4.92267	0	1.41854	8.70066
200	Pf	21	1	515.02	39	1	3400	47	3.27	33	0	0	34	1	6	0	0	582.991	38.4389	3.95077		0	1.867	0	0.49543	5.96506
275	Pf	18	2	605.25	38	2	3115	47	3	32	0	0	33	1	8	3	1	1378.67	92.9212	13.2949		0	3.25443	0	1.10476	1.05431
278	Pf	20	1	451.81	39	2	3100	47	2.99	30	1	1	31	1	10	3	2	1075.25	85.1152	9.79244		.	.	.	.	.
289	Pf	18	1	499.8	39	2	2700	49	2.29	29	1	1	31	1	4	3	1	830.577	30.9453	3.03553	0	0	7.21109	1.68949	2.18211	19.2056
350	Pf	34	8	488.23	42	1	2950	49	2.51	33	0	1	32	1	6	0	0	.	.	.		0	4.85468	0	0	1.71433
Plac_Mal:

## Sheet: CBA_data
Sample	group	age	parity	weight_plac	gestational age	newborn_gender	newborn_weight	newborn_length	newborn_Rohrer index	newborn_head circumference	newborn_microcephaly	newborn_smallhead	newborn_chest	delivery	anv	Plac_Mal	Hemozoin	Peripheral IL-12	Peripheral_IL8	Peripheral_TNF	Peripheral_IL10	Peripheral_IL6	Peripheral C3a (MFI)	Peripheral C4a (MFI)	Peripheral C5a (MFI)
34	ctr	24	2	622.98	38	1	3015	49	2.56	35	0	0	33	2	10	0	0	0	2.48806	0	0	1.95136	730	750	3898
206	ctr	29	2	623.93	39.8571	1	3125	48	2.83	36	0	0	33	2	5	0	0	0	6.10657	0	0	2.17471	993	530	2949
234	ctr	26	2	650.42	38.4286	1	3480	50	2.78	36	0	0	35	2	9	0	0	0	11.8074	0	1.04305	23.3658	591	477	2813
251	ctr	20	1	628.05	39.8571	1	3420	47	3.29	34	0	0	33	1	7	0	0	0	8.2634	0	0	15.4561	426	598	1640
301	ctr	30	2	760.35	37	1	3730	50	2.98	35	0	0	35	2	10	0	0	0	9.65597	0	0	4.51088	560	672	1644
365	ctr	26	4	651.8	40.4286	2	3540	50	2.83	34	0	0	35	1	8	0	0	0	2.86128	0	0	1.62546	438	375	3429
377	ctr	19	2	633.7	40	2	3630	49	3.09	34	0	0	35	1	10	0	0	0	6.993	0	0	8.04176	495	681	2606
459	ctr	25	6	680.25	39	2	3870	50	3.1	34	0	0	37	1	3	0	0	0	9.58813	0	0.177585	9.3551	626	976	2187
475	ctr	21	1	655.22	38.8571	1	3695	50	2.96	34	0	0	34	1	9	0	0	0	4.03948	0	0	2.49317	354	397	2119
476	ctr	18	1	588.18	39	2	2745	48	2.48	34	0	0	33	2	7	0	0	0	5.43583	0	0	2.67936	398	500	1848
484	ctr	22	1	673.5	39	1	3580	49	3.04	35	0	0	34	2	9	0	0	0	6.87816	0	0	7.03532	546	520	1933
493	ctr	30	3	656.6	40.7143	1	3370	50	2.7	35	0	0	34	2	7	0	0	0	17.5396	0	0	0.916692	670	937	2595
494	ctr	28	3	633.68	39.4286	2	3690	52	2.62	36	0	0	37.5	2	6	0	0	0	6.01208	0	0	1.10456	397	941	3127
589	ctr	21	1	655.71	40.5714	2	3445	50	2.76	36	0	0	34	2	10	0	0	0	3.73026	0	0.180638	2.9415	542	379	2497
597	ctr	40	8	639.4	39.7143	2	3790	50	3.03	36	0	0	35	1	5	0	0	0	2.80811	0	0	10.8954	544	556	3786
3	Pf	20	2	461.2	38.5714	2	2590	48	2.34	32	0	1	32	1	1	0	0	0	9.51398	0	1.5913	7.16609	732	1540	480
7	Pf	19	1	542.6	37	1	3080	50	2.46	32	0	0	31	1	7	0	0	0	17.7879	0	1.50528	0.791681	657	735	2153
12	Pf	25	5	457.9	39.1429	1	2885	48	2.61	33	0	0	32	1	7	3	1	0	4.25526	0	2.06915	2.90454	1065	1077	2077
17	Pf	25	5	607.6	38	2	2915	50	2.33	31	0	1	32	1	6	3	1	0	1.73044	0	0.996508	0	499	732	2577
49	Pv	25	2	3060	39.1429	2	3060	46	2.04	32	0	1	35	1	8	0	0	2.64218	9.39575	4.07112	3.33161	4.1832	808	820	3106
124	Pf	30	1	582.1	38	1	2905	48	2.63	32	0	0	32	1	8	3	1	0	4.92267	0	1.41854	8.70066	720	727	2031
130	Pf	14	1	654.86	38	2	3440	52	2.45	32	0	0	33	1	0	2	1	0	13.3466	3.12412	71.803	51.1248	950	872	5548
171	Pv	31	9	2750	38.5714	2	2750	48	2.82	32	0	1	29	1	3	0	0	2.72024	13.7129	4.23503	2.69914	12.5731	753	776	1990
173	Pv	14	1	3210	39.7143	1	3210	49	2.52	32	1	1	33	1	4	0	0	2.75989	22.3786	4.63839	3.28627	36.496	428	629	1614
253	Pv	16	1	2855	38.8571	1	2855	47	2.83	32	0	1	33	1	6	3	1	2.20707	25.8066	5.07283	3.19701	55.9054	704	717	3539
254	Pv	31	4	2795	39.5714	1	2795	49	3.09	32	1	1	32	2	12	0	0	2.75989	85.2217	9.31921	2.77781	135.795	667	742	2595
262	Pf	26	4	494.25	42.2857	1	3055	49	2.6	34	0	0	35	2	7	3	1	0	2.83865	0	0	0	965	1647	4022
289	Pf	18	1	499.8	39	2	2700	49	2.29	29	1	1	31	1	4	3	1	0	7.21109	1.68949	2.18211	19.2056	370	355	2436
417	Pf	22	1	463.66	40	1	2790	48	2.52	32	1	1	33	1	2	0	0	0	17.9421	0	0.952258	80.8929	594	1114	2543
422	Pf	26	3	563.14	39.1429	2	3320	49	2.82	32	0	1	33	1	5	3	1	0	7.29505	10.2765	0.101022	6.83381	325	497	2058
