# Supplementary material for: Complement System Activation Is a Plasma Biomarker Signature during Malaria in Pregnancy
Source: Genes (Basel). 2023 Aug 14;14(8):1624. doi: 10.3390/genes14081624 (PMC10454407; doi:10.3390/genes14081624)
Supplement: Supplementary file 1 [file genes-14-01624-s001.zip › Supplementary_Table_3-Total_proteins_mouse.xlsx]

## Sheet: Total-proteins-LTQ-velos-Mouse
Accession	Description	# PSMs	# Unique Peptides	Gene Symbol	Abundances (Normalized): Control 1	Abundances (Normalized): Control 2	Abundances (Normalized): Control 3	Abundances (Normalized): Control 4	Abundances (Normalized): Control 5	Abundances (Normalized): Infected 1	Abundances (Normalized): Infected 2	Abundances (Normalized): Infected 3	Abundances (Normalized): Infected 4	Abundances (Normalized): Infected 5	GENE NAME
P07724	Serum albumin OS=Mus musculus OX=10090 GN=Alb PE=1 SV=3	10109	119	Alb	15907281230	17075316339	15358857138	18788229548	16925938059	14723764023	9772378454	16533417586	17192336261	15772415942	ALB
Q921I1	Serotransferrin OS=Mus musculus OX=10090 GN=Tf PE=1 SV=1	2324	84	Trf	4308648397	4305547111	4891231951	4644760578	3950160636	4688918560	1996737210	4566970786	5235728618	4256303991	TF
Q61838	Pregnancy zone protein OS=Mus musculus OX=10090 GN=Pzp PE=1 SV=3	2141	111	Pzp	3862713784	2660735083	2530621222	2558508952	2303418332	3033572951	1810165029	2543489379	1822040099	2125323510	PZP
P22599	Alpha-1-antitrypsin 1-2 OS=Mus musculus OX=10090 GN=Serpina1b PE=1 SV=2	737	13	Serpina1b	1378582981	1058181042	8.91515e+08	9.08135e+08	8.53846e+08	1076496188	1159587263	8.37055e+08	7.46964e+08	1015450955	SERPINA1B
P01027	Complement C3 OS=Mus musculus OX=10090 GN=C3 PE=1 SV=3	1516	148	C3	1171974451	1086050430	1498618535	1069658099	9.30523e+08	9.17536e+08	1095683072	9.39299e+08	5.83067e+08	1053714073	C3
Q06770	Corticosteroid-binding globulin OS=Mus musculus OX=10090 GN=Serpina6 PE=1 SV=1	1057	33	Serpina6	1007726108	1107397813	782956406	8.19277e+08	7.67446e+08	1001298823	2017595241	6.45732e+08	6.49732e+08	1032707640	SERPINA6
Q00623	Apolipoprotein A-I OS=Mus musculus OX=10090 GN=Apoa1 PE=1 SV=2	334	27	Apoa1	9.04967e+08	1242865874	1309107683	1007924109	1098795177	1144645757	1.87162e+08	7.51449e+08	1160157444	1250550892	APOA1
P29699	Alpha-2-HS-glycoprotein OS=Mus musculus OX=10090 GN=Ahsg PE=1 SV=1	550	22	Ahsg	7.84068e+08	5.87135e+08	6.29244e+08	6.77117e+08	4.37081e+08	6.01773e+08	7.57733e+08	6.65361e+08	6.48775e+08	5.54774e+08	AHSG
Q8K0E8	Fibrinogen beta chain OS=Mus musculus OX=10090 GN=Fgb PE=1 SV=1	605	45	Fgb	7.14704e+08	6.78471e+08	1076822327	6.41307e+06	5.88123e+08	7.16663e+08	1.37609e+08	832958062	6.32327e+08	4.94595e+08	FGB
Q61147	Ceruloplasmin OS=Mus musculus OX=10090 GN=Cp PE=1 SV=2	1079	85	Cp	7.12633e+08	6.34602e+08	7.38451e+08	665572311	4.92932e+08	8.46595e+08	5319319406	7.36961e+08	6.7984e+08	6.15456e+08	CP
P02088	Hemoglobin subunit beta-1 OS=Mus musculus OX=10090 GN=Hbb-b1 PE=1 SV=2	264	11	Hbb-b1; Beta-s; Hbb-bs; Hbb-bt	7.06947e+08	5.49416e+08	3.97598e+08	3.51478e+08	1098824890	2.3749e+08	1.12413e+08	5.809e+08	2.49904e+08	3.9992e+08	HBB-B1
Q8VCM7	Fibrinogen gamma chain OS=Mus musculus OX=10090 GN=Fgg PE=1 SV=1	402	39	Fgg	6.38905e+08	6.42854e+08	1053128302	4.87657e+07	5.4068e+08	6.47601e+08	7.87913e+07	6.57124e+08	4.32502e+08	4.18415e+08	FGG
P01942	Hemoglobin subunit alpha OS=Mus musculus OX=10090 GN=Hba PE=1 SV=2	209	14	Hba-a1; Hba-a2	5.64359e+08	4.68309e+08	3.7869e+08	4.10222e+08	1102177334	2.91594e+08	4.03934e+08	6.787e+08	3.03102e+08	3.88401e+08	HBA
Q91X72	Hemopexin OS=Mus musculus OX=10090 GN=Hpx PE=1 SV=2	461	39	Hpx	5.61471e+08	581155633	9.90227e+08	4.26917e+08	4.22725e+08	7.69083e+08	226363677	6.53203e+08	8.66468e+08	5.2764e+08	HPX
A6X935	Inter alpha-trypsin inhibitor, heavy chain 4 OS=Mus musculus OX=10090 GN=Itih4 PE=1 SV=2	589	62	Itih4	540764696	3.86185e+08	4.18236e+08	1.86302e+08	1.90772e+08	513094683	4.36363e+08	3.82073e+08	3.33851e+08	3.03624e+08	ITIH4
P23953	Carboxylesterase 1C OS=Mus musculus OX=10090 GN=Ces1c PE=1 SV=4	287	18	Ces1c	5.11745e+08	4.83014e+08	2.76155e+08	5.48209e+08	5.23542e+08	2.7881e+08	3.82771e+08	2.97885e+08	2.19031e+08	3.76058e+08	CES1C
Q19LI2	Alpha-1B-glycoprotein OS=Mus musculus OX=10090 GN=A1bg PE=1 SV=1	469	30	A1bg	5.08045e+08	9.38937e+08	6.33341e+08	2144454604	2096839171	6.09123e+08	1.88316e+08	1021364191	7.751e+08	1253202321	A1BG
E9PV24	Fibrinogen alpha chain OS=Mus musculus OX=10090 GN=Fga PE=1 SV=1	353	41	Fga	4.52876e+08	5.13055e+08	8.25436e+08	3.26926e+07	4.18479e+08	5.23074e+08	748100493	5.77057e+08	4.12012e+08	3.6432e+08	FGA
O08677	Kininogen-1 OS=Mus musculus OX=10090 GN=Kng1 PE=1 SV=1	328	35	Kng1	4.35168e+08	309689795	3.62183e+08	2.8276e+08	2.95305e+08	358471504	1.07922e+08	3.56907e+08	3.3811e+08	3.53524e+08	KNG1
P07759	Serine protease inhibitor A3K OS=Mus musculus OX=10090 GN=Serpina3k PE=1 SV=2	688	24	Serpina3k	3.85819e+08	2.74292e+08	2.68432e+08	4.1953e+08	4.72398e+08	404015208	2855816759	4.66963e+08	3.48632e+08	4.01e+08	SERPINA3K
Q00896	Alpha-1-antitrypsin 1-3 OS=Mus musculus OX=10090 GN=Serpina1c PE=1 SV=2	643	2	Serpina1c	3.81479e+08	306349503	238334045	2.14348e+08	2.1998e+08	2.30211e+08	6.31345e+08	1.89196e+08	2.25512e+08	2.45353e+08	SERPINA1C
P21614	Vitamin D-binding protein OS=Mus musculus OX=10090 GN=Gc PE=1 SV=2	714	48	Gc	3.59815e+08	3.57546e+08	3.43365e+08	3.53273e+08	3.29171e+08	362748811	4.29028e+08	405021682	3.48378e+08	3.27799e+08	GC
P42703	Leukemia inhibitory factor receptor OS=Mus musculus OX=10090 GN=Lifr PE=1 SV=1	449	40	Lifr	3.39469e+08	3.57983e+08	2.73743e+08	357527976	2.44659e+08	3.42383e+08	2.3114e+08	2.95093e+08	2.22174e+08	2.84819e+08	LIFR
P28665	Murinoglobulin-1 OS=Mus musculus OX=10090 GN=Mug1 PE=1 SV=3	827	79	Mug1	3.25148e+08	3.22705e+08	2.81188e+08	4.14882e+08	4.10152e+08	3.31538e+08	6.06543e+08	3.30486e+08	3.22362e+08	345112930	MUG1
P01872	Immunoglobulin heavy constant mu OS=Mus musculus OX=10090 GN=Ighm PE=1 SV=2	568	38	Ighm	2.94535e+08	5.45981e+08	7.65276e+08	449742601	3.7437e+08	9.71486e+08	6.41598e+08	7.88837e+08	8.25657e+08	1033871180	IGHM
P20918	Plasminogen OS=Mus musculus OX=10090 GN=Plg PE=1 SV=3	549	68	Plg	2.44016e+08	3.28499e+08	2.99581e+08	3.28773e+08	3.12958e+08	3.37492e+08	5.52694e+07	3.17684e+08	2.55523e+08	3.05158e+08	PLG
P06728	Apolipoprotein A-IV OS=Mus musculus OX=10090 GN=Apoa4 PE=1 SV=3	279	35	Apoa4	2.0133e+08	1.81485e+08	1.95298e+08	1.95746e+08	2.12616e+08	143685779	3.97678e+08	1.96892e+08	1.56064e+08	1.82655e+08	APOA4
P19221	Prothrombin OS=Mus musculus OX=10090 GN=F2 PE=1 SV=1	290	42	F2	1.73315e+08	1.44808e+08	1.46013e+08	1.39056e+08	1.31231e+08	1.78947e+08	4.94402e+08	185262647	1.50036e+08	1.48221e+08	F2
P02089	Hemoglobin subunit beta-2 OS=Mus musculus OX=10090 GN=Hbb-b2 PE=1 SV=2	165	8	Hbb-b2	1.67202e+08	1.24953e+08	8.38918e+07	8.03071e+07	4.40652e+08	4.33416e+07	1.03184e+07	1.65599e+08	7.56895e+07	1.04599e+08	HBB-B2
P07309	Transthyretin OS=Mus musculus OX=10090 GN=Ttr PE=1 SV=1	81	10	Ttr	1.60384e+08	6.15024e+07	7.27525e+07	1.06661e+08	130200797	119247356	4.25506e+07	1.45307e+08	8.76654e+07	1.10384e+08	TTR
P09813	Apolipoprotein A-II OS=Mus musculus OX=10090 GN=Apoa2 PE=1 SV=2	29	2	Apoa2	1.54536e+08	3.44942e+08	1.77272e+08	1.17766e+08	3.87829e+08	1.51603e+08	7.91014e+06	135343562	2.11736e+08	2.2776e+08	APOA2
Q01339	Beta-2-glycoprotein 1 OS=Mus musculus OX=10090 GN=Apoh PE=1 SV=1	194	27	Apoh	1.15389e+08	1.15253e+08	9.54364e+07	1.04775e+08	1.03594e+08	9.97843e+07	3.44123e+07	8.65721e+07	8.37495e+07	8.93293e+07	APOH
P32261	Antithrombin-III OS=Mus musculus OX=10090 GN=Serpinc1 PE=1 SV=1	256	32	Serpinc1	1.0066e+08	1.15547e+08	8.22725e+07	2.61293e+07	1.09098e+08	1.13159e+08	1.53306e+08	1.26169e+08	8.05646e+07	9.84267e+07	SERPINC1
P13020	Gelsolin OS=Mus musculus OX=10090 GN=Gsn PE=1 SV=3	266	34	Gsn	9.37881e+07	9.29283e+07	7.86181e+07	149631127	1.24142e+08	8.31339e+07	1.28392e+08	9.07499e+07	6.6209e+07	1.02938e+08	GSN
Q9DBD0	Inhibitor of carbonic anhydrase OS=Mus musculus OX=10090 GN=Ica PE=1 SV=1	268	46	1300017J02Rik	9.28365e+07	7.37016e+07	7.45716e+07	7.57941e+07	7.57074e+07	9.34121e+07	9.23988e+07	1.01927e+08	8.77893e+07	8.54125e+07	ICA
O89020	Afamin OS=Mus musculus OX=10090 GN=Afm PE=1 SV=2	231	28	Afm	9.2364e+07	9.84522e+07	8.03012e+07	1.29171e+08	1.05297e+08	8.83114e+07	1.77652e+08	1.03456e+08	7.45828e+07	8.11205e+07	AFM
P06909	Complement factor H OS=Mus musculus OX=10090 GN=Cfh PE=1 SV=2	368	69	Cfh	7.87264e+07	1.021e+08	1.47245e+08	9.97199e+07	7.14166e+07	1.18714e+08	1.03334e+08	1.17438e+08	1.05247e+08	9.59598e+07	CFH
P04186	Complement factor B OS=Mus musculus OX=10090 GN=Cfb PE=1 SV=2	253	38	Cfb	7.36398e+07	5.9612e+07	8.26511e+07	6.79403e+07	5.99441e+07	7.11552e+07	125894605	8.12712e+07	8.09748e+07	7.18499e+07	CFB
Q61703	Inter-alpha-trypsin inhibitor heavy chain H2 OS=Mus musculus OX=10090 GN=Itih2 PE=1 SV=1	167	24	Itih2	7.02787e+07	6.083e+07	7.17354e+07	6.35746e+07	6.97535e+07	7.65311e+07	7.39645e+07	8.33152e+07	8.55319e+07	6.5931e+07	ITIH2
P02772	Alpha-fetoprotein OS=Mus musculus OX=10090 GN=Afp PE=2 SV=1	137	32	Afp	6.31347e+07	2.44769e+07	2.33569e+07	1.066e+07	6.64532e+06	2.12886e+07	5.02962e+07	1.14442e+07	1.13098e+07	1.06742e+07	AFP
Q06890	Clusterin OS=Mus musculus OX=10090 GN=Clu PE=1 SV=1	130	20	Clu	5.49253e+07	7.23962e+07	9.51075e+07	6.91264e+07	4.47147e+07	4.73889e+07	1.24701e+07	5.24957e+07	3.84949e+07	4.44229e+07	CLU
P11276	Fibronectin OS=Mus musculus OX=10090 GN=Fn1 PE=1 SV=4	482	79	Fn1	5.48556e+07	2.44349e+08	2.84827e+08	1.3739e+08	2.22767e+08	2.18762e+08	127958806	1.19336e+08	1.40653e+08	1.65278e+08	FN1
Q00897	Alpha-1-antitrypsin 1-4 OS=Mus musculus OX=10090 GN=Serpina1d PE=1 SV=1	475	3	Serpina1d	5.32594e+07	3.73265e+07	4.35339e+07	4.53546e+06	1.39337e+07	5.52255e+07	1.94263e+07	3.53577e+07	6.17888e+07	5.27489e+07	SERPINA1D
Q61129	Complement factor I OS=Mus musculus OX=10090 GN=Cfi PE=1 SV=3	183	29	Cfi	5.2692e+07	4.93876e+07	5.27894e+07	6.73971e+07	5.0659e+07	4.79891e+07	1.00696e+08	5.42787e+07	5.25533e+07	5.24902e+07	CFI
P01029	Complement C4-B OS=Mus musculus OX=10090 GN=C4b PE=1 SV=3	224	49	C4b	4.97756e+07	3.80292e+07	4.83755e+07	3.19556e+07	3.6115e+07	4.95983e+07	2.67622e+08	4.63551e+07	4.09532e+07	4.41475e+07	C4B
P01837	Immunoglobulin kappa constant OS=Mus musculus OX=10090 GN=Igkc PE=1 SV=2	368	16		3.99599e+07	4.75429e+07	4.84122e+07	4.43237e+07	6.41998e+07	3.0923e+08	571370451	1.07396e+08	2.63618e+08	4.02214e+08	IGKC
P08226	Apolipoprotein E OS=Mus musculus OX=10090 GN=Apoe PE=1 SV=2	171	19	Apoe	3.85103e+07	7.52587e+07	9.85537e+07	6.76438e+07	4.64011e+07	5.61678e+07	219415844	6.70187e+07	4.51021e+07	6.61422e+07	APOE
P12246	Serum amyloid P-component OS=Mus musculus OX=10090 GN=Apcs PE=1 SV=2	44	11	Apcs	3.76803e+07	2.59563e+07	7.27469e+07	2.12865e+07	2.46182e+07	2.81357e+07	4.62274e+07	3.64017e+07	4.24961e+07	2.27139e+07	APCS
Q07456	Protein AMBP OS=Mus musculus OX=10090 GN=Ambp PE=1 SV=2	66	12	Ambp	3.57401e+07	3.60348e+07	4.91681e+07	3.46123e+07	2.60493e+07	3.98189e+07	6.20286e+06	4.56658e+07	4.74e+07	3.86383e+07	AMBP
Q61702	Inter-alpha-trypsin inhibitor heavy chain H1 OS=Mus musculus OX=10090 GN=Itih1 PE=1 SV=2	194	30	Itih1	3.55728e+07	2.5488e+07	3.09369e+07	3.6162e+07	2.92914e+07	3.85057e+07	117294492	3.5161e+07	2.61245e+07	3.04442e+07	ITIH1
Q64726	Zinc-alpha-2-glycoprotein OS=Mus musculus OX=10090 GN=Azgp1 PE=1 SV=2	79	17	Azgp1	3.45276e+07	3.18161e+07	2.96763e+07	2.38865e+07	3.65522e+07	2.90312e+07	2.74523e+08	3.62467e+07	3.76967e+07	30292927	AZGP1
P06684	Complement C5 OS=Mus musculus OX=10090 GN=C5 PE=1 SV=2	203	51	Hc	3.3927e+07	2.80507e+07	2.62343e+07	3.26353e+07	2.11021e+07	2.56363e+07	1.45373e+08	2.45895e+07	1.36747e+07	2.46035e+07	C5
Q9QXC1	Fetuin-B OS=Mus musculus OX=10090 GN=Fetub PE=1 SV=1	81	13	Fetub	3.32198e+07	2.62018e+07	3.06731e+07	3.35004e+07	2.59714e+07	3.18774e+07	1.1387e+08	4.49097e+07	3.06694e+07	2.79157e+07	FETUB
Q9ESB3	Histidine-rich glycoprotein OS=Mus musculus OX=10090 GN=Hrg PE=1 SV=2	126	18	Hrg	3.20583e+07	2.61855e+07	2.59531e+07	3.35423e+07	5.53014e+07	3.09205e+07	1.32152e+08	4.40073e+07	3.11283e+07	6.27399e+07	HRG
Q61247	Alpha-2-antiplasmin OS=Mus musculus OX=10090 GN=Serpinf2 PE=1 SV=1	134	20	Serpinf2	31899246	3.29535e+07	2.72479e+07	1.85747e+07	3.17986e+07	3.63356e+07	1.91804e+08	3.06459e+07	2.06158e+07	3.39816e+07	SERPINF2
E9Q414	Apolipoprotein B-100 OS=Mus musculus OX=10090 GN=Apob PE=1 SV=1	180	54	Apob	3.12468e+07	2.55791e+07	3.03745e+07	1.64205e+07	2.03554e+07	2.15175e+07	1.32957e+08	1.72835e+07	1.46964e+07	1.68944e+07	APOB
P29788	Vitronectin OS=Mus musculus OX=10090 GN=Vtn PE=1 SV=2	102	15	Vtn	3.02262e+07	4.15834e+07	7.60786e+07	4.90281e+07	3.65482e+07	5.84461e+07	3.22265e+07	5.62632e+07	5.79614e+07	3.85161e+07	VTN
P60710	Actin, cytoplasmic 1 OS=Mus musculus OX=10090 GN=Actb PE=1 SV=1	53	4	Actb	3.00781e+07	6.75652e+06	9.01928e+06	8.00605e+06	4.99744e+06	1.12015e+07	5.85288e+07	8.02353e+06	7.29792e+06	9.63319e+06	ACTB
Q9QWK4	CD5 antigen-like OS=Mus musculus OX=10090 GN=Cd5l PE=1 SV=3	108	18	Cd5l	2.67423e+07	4.82339e+07	8.8047e+07	4.63491e+07	3.52362e+07	9.4152e+07	2.22366e+07	6.42679e+07	8.21298e+07	101553512	CD5L
Q9DBB9	Carboxypeptidase N subunit 2 OS=Mus musculus OX=10090 GN=Cpn2 PE=1 SV=2	104	16	Cpn2	2.52297e+07	2.34839e+07	1.89695e+07	2.79236e+07	4.08796e+07	2.42822e+07	151477788	3.77702e+07	1.88972e+07	2.08264e+07	CPN2
P16882	Growth hormone receptor OS=Mus musculus OX=10090 GN=Ghr PE=1 SV=1	50	12	Ghr	2.45099e+07	2.01694e+07	1.67741e+07	1.26443e+07	8.0913e+06	1.25178e+07	1.49159e+07	1.16609e+07	1.06267e+07	1.40868e+07	GHR
P04940	Ig kappa chain V-VI region NQ2-17.4.1 OS=Mus musculus OX=10090 PE=2 SV=1	5	2		2.43654e+07	1.86935e+07	1.51941e+07	6.39498e+06	1.2155e+07	1.90253e+07		7.0138e+06	8.76248e+06	1.35108e+07
Q61704	Inter-alpha-trypsin inhibitor heavy chain H3 OS=Mus musculus OX=10090 GN=Itih3 PE=1 SV=3	133	23	Itih3	2.34282e+07	1.97169e+07	4.15409e+07	1.77153e+07	1.36483e+07	3.84132e+07	180317838	3.27689e+07	36252675	2.36534e+07	ITIH3
Q9R014	Cathepsin J OS=Mus musculus OX=10090 GN=Ctsj PE=2 SV=2	41	9	Ctsj	2.32949e+07	1.34776e+07	2.62556e+07	9.60462e+06	3.52477e+06	1.03521e+07	4.1886e+06	6.97888e+06	7.51957e+06	5.65124e+06	CTSJ
P01592	Immunoglobulin J chain OS=Mus musculus OX=10090 GN=Jchain PE=1 SV=4	44	6	Igj; Jchain	2.02704e+07	3.31012e+07	3.59177e+07	4.45454e+07	3.96055e+07	4.00139e+07	2.01388e+07	3.23813e+07	3.01788e+07	3.68376e+07	JCHAIN
P01887	Beta-2-microglobulin OS=Mus musculus OX=10090 GN=B2m PE=1 SV=2	35	5	B2m	1.80105e+07	1.47423e+07	1.64256e+07	1.06365e+07	1.75135e+07	1.92131e+07	8.87545e+06	2.38009e+07	1.51636e+07	1.55807e+07	B2M
P03953	Complement factor D OS=Mus musculus OX=10090 GN=Cfd PE=1 SV=1	26	5	Cfd	1.62678e+07	1.08255e+07	1.19159e+07	1.51592e+07	1.56786e+07	1.75789e+07	7.65951e+06	1.6202e+07	1.47691e+07	1.07945e+07	CFD
Q60590	Alpha-1-acid glycoprotein 1 OS=Mus musculus OX=10090 GN=Orm1 PE=1 SV=1	54	6	Orm1	1.5864e+07	21312742	2.28506e+07	3.3899e+07	2.18039e+07	1.83334e+07	9.48535e+07	2.00136e+07	7.31118e+06	1.94882e+07	ORM1
P06330	Ig heavy chain V region AC38 205.12 OS=Mus musculus OX=10090 PE=1 SV=1	27	3	IghmAC38.205.12	1.54675e+07	1.14159e+07	1.92772e+07	1.44612e+07	1.46671e+07	5.44481e+07	5.50344e+07	2.67749e+07	4.80794e+07	6.48922e+07
P97290	Plasma protease C1 inhibitor OS=Mus musculus OX=10090 GN=Serping1 PE=1 SV=3	72	14	Serping1	1.52194e+07	9.69405e+06	1.39897e+07	5.50925e+06	9.84239e+06	2.0583e+07	4.07584e+07	1.1597e+07	1.07632e+07	1.42432e+07	SERPING1
P01878	Ig alpha chain C region OS=Mus musculus OX=10090 PE=1 SV=1	98	13	Igh-VJ558	1.46832e+07	2.8839e+07	2.08614e+07	4.77821e+07	5.79801e+07	4.1301e+07	5.84136e+07	8.06447e+06	5.84638e+06	3.978e+06
P16301	Phosphatidylcholine-sterol acyltransferase OS=Mus musculus OX=10090 GN=Lcat PE=1 SV=2	31	8	Lcat	1.4282e+07	6.15802e+06	1.34031e+07	7.96986e+06	5.68534e+06	8.26236e+06	1.34267e+07	8.54375e+06	6.42989e+06	6.47018e+06	LCAT
P01867	Ig gamma-2B chain C region OS=Mus musculus OX=10090 GN=Igh-3 PE=1 SV=3	104	15	Ighg2b	1.36521e+07	9.77913e+06	6.77205e+06	1.1758e+07	1.17347e+07	6.33872e+07	9.96941e+07	1.39422e+07	4.54241e+07	5.13975e+07	IGH-3
P01633	Ig kappa chain V19-17 OS=Mus musculus OX=10090 GN=Igk-V19-17 PE=1 SV=1	20	3	Igkv6-17	1.29891e+07	3.17585e+07	3.35296e+07	2.69762e+07	9.76766e+06	3.15637e+07	2.16559e+06	3.07568e+07	3.47938e+07	5.09233e+07	IGK-V19-17
P41317	Mannose-binding protein C OS=Mus musculus OX=10090 GN=Mbl2 PE=1 SV=2	63	8	Mbl2	1.27307e+07	1.24333e+07	1.93057e+07	1.05553e+07	1.50369e+07	2.93237e+07	1.07909e+07	1.69029e+07	2.02852e+07	1.56965e+07	MBL2
P01898	H-2 class I histocompatibility antigen, Q10 alpha chain OS=Mus musculus OX=10090 GN=H2-Q10 PE=1 SV=3	43	10	H2-Q10	1.21243e+07	1.09016e+07	1.18109e+07	9.36546e+06	1.06153e+07	1.09673e+07	4.27369e+07	6.75084e+06	4.77498e+06	9.46139e+06	H2-Q10
P52430	Serum paraoxonase/arylesterase 1 OS=Mus musculus OX=10090 GN=Pon1 PE=1 SV=2	54	7	Pon1	1.11699e+07	1.32408e+07	1.33902e+07	1.53522e+07	2.06637e+07	1.33931e+07	2.76221e+07	1.35446e+07	1.26022e+07	1.70111e+07	PON1
P26262	Plasma kallikrein OS=Mus musculus OX=10090 GN=Klkb1 PE=1 SV=2	124	20	Klkb1	1.09129e+07	1.48459e+07	1.13117e+07	2.02034e+07	1.6111e+07	1.85857e+07	1.43836e+07	2.70326e+07	1.49891e+07	1.84927e+07	KLKB1
O88783	Coagulation factor V OS=Mus musculus OX=10090 GN=F5 PE=1 SV=1	125	32	F5	1.07747e+07	8.85841e+06	1.16112e+07	8.65517e+06	6.28604e+06	1.47514e+07	6.02748e+07	1.24701e+07	1.13556e+07	1.25345e+07	F5
O88947	Coagulation factor X OS=Mus musculus OX=10090 GN=F10 PE=1 SV=1	96	16	F10	1.00889e+07	3.48186e+07	2.77831e+07	2.41543e+07	2.10357e+07	2.78843e+07	24108240	2.68384e+07	19190246	2.59161e+07	F10
Q91WP6	Serine protease inhibitor A3N OS=Mus musculus OX=10090 GN=Serpina3n PE=1 SV=1	193	12	Serpina3n	9.52763e+06	6.93995e+06	1.01746e+07	7.1237e+06	8.9242e+06	1.13446e+07	9.32914e+07	1.26645e+07	1.36587e+07	7.80629e+06	SERPINA3N
P49182	Heparin cofactor 2 OS=Mus musculus OX=10090 GN=Serpind1 PE=1 SV=1	46	10	Serpind1	9.1366e+06	5.80498e+06	5.90339e+06	5.20212e+06	4.77949e+06	9.41614e+06	3.07081e+07	9.73548e+06	6.68876e+06	7.70712e+06	SERPIND1
O70362	Phosphatidylinositol-glycan-specific phospholipase D OS=Mus musculus OX=10090 GN=Gpld1 PE=1 SV=1	46	15	Gpld1	8.87297e+06	7.75393e+06	7.90575e+06	8.6683e+06	9.19254e+06	5.75825e+06	2.62705e+07	6.53947e+06	4.31137e+06	5.41622e+06	GPLD1
P01869	Ig gamma-1 chain C region, membrane-bound form OS=Mus musculus OX=10090 GN=Ighg1 PE=1 SV=2	277	18	Ighg1	8.65186e+06	2.20747e+07	1.0767e+07	3.5175e+07	2.45947e+07	533750823	2.81155e+08	2.21134e+08	6.15296e+08	8.34932e+08	IGHG1
P46412	Glutathione peroxidase 3 OS=Mus musculus OX=10090 GN=Gpx3 PE=1 SV=2	33	7	Gpx3	8.61067e+06	6.44574e+06	6.25402e+06	1.50268e+07	1.38972e+07	9.40559e+06	5.38737e+06	1.16318e+07	7.48788e+06	1.3968e+07	GPX3
Q9DD06	Retinoic acid receptor responder protein 2 OS=Mus musculus OX=10090 GN=Rarres2 PE=1 SV=1	29	5	Rarres2	8.47794e+06	7.46235e+06	5.86356e+06	7.50558e+06	6.014e+06	9.83587e+06	4.27501e+06	8.06485e+06	1.12923e+07	8.94023e+06	RARRES2
P33622	Apolipoprotein C-III OS=Mus musculus OX=10090 GN=Apoc3 PE=1 SV=2	84	4	Apoc3	8.25296e+06	1.81114e+07	1.90192e+07	2.32582e+07	3.62036e+07	3.03979e+07	4.36196e+07	2.58398e+07	4.30727e+07	2.64326e+07	APOC3
P01865	Ig gamma-2A chain C region, membrane-bound form OS=Mus musculus OX=10090 GN=Igh-1a PE=1 SV=3	152	14	Ighg2a; Ighg	8.19066e+06	4.52767e+06	3.84572e+06	9.51192e+06	1.73837e+07	3.26346e+08	6.80252e+07	1.81976e+08	4.79535e+08	2.70299e+08	IGH-1A
Q9R098	Hepatocyte growth factor activator OS=Mus musculus OX=10090 GN=Hgfac PE=1 SV=1	71	14	Hgfac	7.90398e+06	8.55997e+06	7.76006e+06	6.78312e+06	5.34264e+06	7.92065e+06	7.12803e+07	1.10119e+07	6.51402e+06	7.07784e+06	HGFAC
Q9Z1R3	Apolipoprotein M OS=Mus musculus OX=10090 GN=Apom PE=1 SV=1	36	5	Apom	7.70131e+06	5.59334e+06	5.34507e+06	7.18729e+06	7.93708e+06	7.75996e+06	3.57399e+06	9.13275e+06	1.31496e+07	6.86353e+06	APOM
P03987	Ig gamma-3 chain C region OS=Mus musculus OX=10090 PE=1 SV=2	210	19	Ighg3	7.64679e+06	2.10781e+07	3.11822e+07	3.02952e+07	2.34507e+07	3.10602e+08	264599332	1.06715e+08	4.52618e+08	3.53431e+08
P70389	Insulin-like growth factor-binding protein complex acid labile subunit OS=Mus musculus OX=10090 GN=Igfals PE=1 SV=1	39	16	Igfals	7.4644e+06	6.56206e+06	4.4052e+06	8.0639e+06	8.09928e+06	5.04995e+06	2.95067e+07	5.94231e+06	3.23389e+06	6.32403e+06	IGFALS
Q922U2	Keratin, type II cytoskeletal 5 OS=Mus musculus OX=10090 GN=Krt5 PE=1 SV=1	3	2	Krt5	7.07882e+06	8.05555e+06	4.20466e+06	2.22026e+06	4.3497e+06	4.73656e+06	2.54532e+06	2.8142e+06	755412	2.76108e+06	KRT5
Q8R121	Protein Z-dependent protease inhibitor OS=Mus musculus OX=10090 GN=Serpina10 PE=1 SV=1	59	14	Serpina10	6.92896e+06	5.6802e+06	9.9677e+06	4.2507e+06	4.65763e+06	8.61561e+06	6.14893e+07	6.80227e+06	7.00437e+06	5.40842e+06	SERPINA10
P01843	Ig lambda-1 chain C region OS=Mus musculus OX=10090 PE=1 SV=1	62	6	LOC433053	6.91318e+06	8.21617e+06	9.04558e+06	1.2441e+07	9.80825e+06	1.55413e+07	1.41726e+06	9.76267e+06	1.26793e+07	1.52166e+07
P11859	Angiotensinogen OS=Mus musculus OX=10090 GN=Agt PE=1 SV=1	61	12	Agt	6.90873e+06	4.41668e+06	3.73981e+06	4.08387e+06	4.58261e+06	5.01584e+06	5.59416e+07	3.23066e+06	2.92273e+06	3.06186e+06	AGT
P01844	Ig lambda-2 chain C region OS=Mus musculus OX=10090 GN=Iglc2 PE=1 SV=1	71	2	Iglc2	6.87369e+06	5.95972e+06	1.02924e+07	1.04248e+07	8.56011e+06	3.81375e+07	2.51848e+07	1.54243e+07	1.66809e+07	1.80511e+07	IGLC2
P01807	Ig heavy chain V region X44 OS=Mus musculus OX=10090 PE=1 SV=1	42	4		6.77167e+06	9.36525e+06	8.2166e+06	7.4414e+06	1.13811e+07	45218738	2.39785e+07	3.02277e+07	3.34329e+07	4.67868e+07
P01801	Ig heavy chain V-III region J606 OS=Mus musculus OX=10090 PE=1 SV=1	44	2	Ighv6-6	5.75606e+06	6.70677e+06	8.41046e+06	4.11473e+06	5.32274e+06	1.06098e+07	8.86083e+06	4.89816e+06	1.00015e+07	36025566
Q9JJN5	Carboxypeptidase N catalytic chain OS=Mus musculus OX=10090 GN=Cpn1 PE=1 SV=1	50	13	Cpn1	5.56351e+06	6.02225e+06	5.45112e+06	9.32597e+06	7.29054e+06	5.23756e+06	5.76936e+07	6.34885e+06	4.33605e+06	5.53015e+06	CPN1
P01723	Ig lambda-1 chain V region OS=Mus musculus OX=10090 PE=1 SV=2	16	1	Iglv1	5.47834e+06	5.31847e+06	5.56155e+06	9.8096e+06	1.01586e+07	1.01148e+07	1.46541e+06	8.65324e+06	4.56281e+06	1.42149e+07
Q05020	Apolipoprotein C-II OS=Mus musculus OX=10090 GN=Apoc2 PE=2 SV=1	48	3	Apoc2; Apoc4-apoc2; Gm44805	4.89424e+06	2.14462e+06	2.94548e+06	3.94125e+06	8.3506e+06	2.3218e+06	165312908	2.55053e+06	4.46252e+06	1.69839e+06	APOC2
Q8VCS0	N-acetylmuramoyl-L-alanine amidase OS=Mus musculus OX=10090 GN=Pglyrp2 PE=1 SV=1	42	12	Pglyrp2	4.61936e+06	1.90077e+06	3.29888e+06	1.72589e+06	3.76369e+06	5.33949e+06	5.27262e+07	4.91066e+06	4.74469e+06	3.60682e+06	PGLYRP2
P01631	Ig kappa chain V-II region 26-10 OS=Mus musculus OX=10090 PE=1 SV=1	29	4	Igkv1-117	4.26651e+06	5.50505e+06	7.83544e+06	7.35897e+06	7.9454e+06	5.3368e+07	5.77127e+06	1.98496e+07	1.03092e+08	1.14467e+08
P68134	Actin, alpha skeletal muscle OS=Mus musculus OX=10090 GN=Acta1 PE=1 SV=1	40	3	Acta1	4.23253e+06	867950	1.15762e+06	635200	1.15616e+06	1.65883e+06	5.57087e+06	1.13416e+06	936689	1.62581e+06	ACTA1
P01654	Ig kappa chain V-III region PC 2880/PC 1229 OS=Mus musculus OX=10090 PE=1 SV=1	46	4		3.99053e+06	4.78692e+06	6.20206e+06	4.03672e+06	7.98001e+06	5.01887e+07	3.47109e+07	3.29997e+07	7.7256e+07	3.71764e+07
P98064	Mannan-binding lectin serine protease 1 OS=Mus musculus OX=10090 GN=Masp1 PE=1 SV=2	30	10	Masp1	3.80347e+06	4.75508e+06	4.81793e+06	3.34075e+06	4.45032e+06	5.02517e+06	9.36711e+06	3.82175e+06	3.23026e+06	3.7774e+06	MASP1
P00920	Carbonic anhydrase 2 OS=Mus musculus OX=10090 GN=Ca2 PE=1 SV=4	12	7	Car2	3.72496e+06	4.02513e+06	2.33737e+06	1.35692e+06	4.55901e+06	1.43415e+06	1.21821e+07	1.90912e+06	1.4629e+06	3.87953e+06	CA2
P14847	C-reactive protein OS=Mus musculus OX=10090 GN=Crp PE=1 SV=2	23	7	Crp	3.63285e+06	2.66326e+06	2.55264e+06	3.15601e+06	2.87431e+06	2.36387e+06	4.73668e+07	1.51801e+06	2.28727e+06	3.10065e+06	CRP
Q9QZ25	Vascular non-inflammatory molecule 3 OS=Mus musculus OX=10090 GN=Vnn3 PE=1 SV=3	31	10	Vnn3	3.37743e+06	1.1367e+06	1.95613e+06	1.43682e+06	2.62989e+06	1.83276e+06	1.88806e+07	1.91699e+06	2.15426e+06	2.0539e+06	VNN3
Q61508	Extracellular matrix protein 1 OS=Mus musculus OX=10090 GN=Ecm1 PE=1 SV=2	17	10	Ecm1	3.31808e+06	2.59299e+06	2.46606e+06	4.62467e+06	4.33244e+06	3.24095e+06	8.49363e+06	3.60832e+06	2.84953e+06	4.49154e+06	ECM1
P00687	Alpha-amylase 1 OS=Mus musculus OX=10090 GN=Amy1 PE=1 SV=2	28	8	Amy1	3.20253e+06	1.90905e+06	2.36095e+06	1.30675e+06	1.11296e+06	2.29077e+06	1.8507e+06	1.77675e+06	1.75004e+06	1.55509e+06	AMY1
Q8CG16	Complement C1r-A subcomponent OS=Mus musculus OX=10090 GN=C1ra PE=1 SV=1	48	3	C1ra	3.13731e+06	1.93625e+06	2.84754e+06	1.80924e+06	1.92985e+06	3.33012e+06	2.7847e+07	1.97712e+06	3.97076e+06	3.88963e+06	C1RA
P01630	Ig kappa chain V-II region 7S34.1 OS=Mus musculus OX=10090 PE=1 SV=1	16	3	Igk-V28	3.06859e+06	5.56926e+06	3.49776e+06	2.65777e+06	2.77103e+06	6.70678e+06	920688	2.83033e+06	6.31512e+06	4.84367e+07
P48356	Leptin receptor OS=Mus musculus OX=10090 GN=Lepr PE=1 SV=1	27	9	Lepr	3.01928e+06	1.03618e+06	1.99752e+06	163998	663407	1.39726e+06	1.55928e+07	2.33008e+06	1.46544e+06	586193	LEPR
P98086	Complement C1q subcomponent subunit A OS=Mus musculus OX=10090 GN=C1qa PE=1 SV=2	35	6	C1qa	2.89201e+06	1.02006e+06	1.83745e+06	1.02535e+06	1.54159e+06	6.43424e+06	8.13186e+07	2.21783e+06	6.96325e+06	1.25015e+07	C1QA
Q61268	Apolipoprotein C-IV OS=Mus musculus OX=10090 GN=Apoc4 PE=1 SV=1	15	4	Apoc4	2.88268e+06	7.11945e+06	2.96365e+06	5.67651e+06	6.14641e+06	2.88737e+06	8.60059e+06	6.44543e+06	2.32571e+06	3.46133e+06	APOC4
P10605	Cathepsin B OS=Mus musculus OX=10090 GN=Ctsb PE=1 SV=2	29	9	Ctsb	2.64803e+06	2.19857e+06	1.8985e+06	2.30454e+06	1.9255e+06	3.37575e+06	2.92376e+07	1.80477e+06	2.67948e+06	3.05979e+06	CTSB
P51885	Lumican OS=Mus musculus OX=10090 GN=Lum PE=1 SV=2	18	5	Lum	2.59147e+06	1.20304e+06	753636	2.03743e+06	1.78989e+06	892800	2.55338e+07	709679	2.21312e+06	1.0255e+06	LUM
P39039	Mannose-binding protein A OS=Mus musculus OX=10090 GN=Mbl1 PE=1 SV=1	30	6	Mbl1	2.58584e+06	2.29035e+06	3.57812e+06	4.22083e+06	2.48593e+06	3.31023e+06	1.68182e+07	5.02383e+06	4.25935e+06	2.59244e+06	MBL1
P01635	Ig kappa chain V-V region K2 (Fragment) OS=Mus musculus OX=10090 PE=1 SV=1	10	4	Igkv12-41	2.51604e+06	3.34535e+06	2.89619e+06	3.14763e+06	5.14199e+06	3.03397e+07		1.95232e+07	3.81172e+07	3.25348e+07
Q02105	Complement C1q subcomponent subunit C OS=Mus musculus OX=10090 GN=C1qc PE=1 SV=2	17	3	C1qc	2.49599e+06	873733	3.30279e+06	1.76737e+06	1.36753e+06	6.74475e+06	649578	2.30956e+06	8.25629e+06	1.14533e+07	C1QC
P01791	Ig heavy chain V region HPCM6 OS=Mus musculus OX=10090 PE=1 SV=1	20	4		2.42894e+06	3.2772e+06	5.34637e+06	3.25623e+06	2.60858e+06	7.51646e+06	1.42471e+06	5.81635e+06	8.10411e+06	1.17725e+07
Q8BH35	Complement component C8 beta chain OS=Mus musculus OX=10090 GN=C8b PE=1 SV=1	36	13	C8b	2.41678e+06	1.16892e+06	2.69449e+06	1.21583e+06	1.59602e+06	2.73267e+06	1.67896e+07	2.30975e+06	2.512e+06	2.00457e+06	C8B
P11680	Properdin OS=Mus musculus OX=10090 GN=Cfp PE=2 SV=2	49	7	Cfp	2.21271e+06	2.95341e+06	3.11008e+06	4.0427e+06	3.23822e+06	3.39611e+06	2.27692e+07	3.51488e+06	3.7171e+06	4.80303e+06	CFP
P97298	Pigment epithelium-derived factor OS=Mus musculus OX=10090 GN=Serpinf1 PE=1 SV=2	26	7	Serpinf1	2.20268e+06	2.42631e+06	1.76014e+06	2.69721e+06	1.47399e+06	3.02283e+06	3.09751e+07	2.32145e+06	2.12204e+06	1.54709e+06	SERPINF1
Q00724	Retinol-binding protein 4 OS=Mus musculus OX=10090 GN=Rbp4 PE=1 SV=2	26	8	Rbp4	2.18165e+06	1.24368e+06	831607	855762	2.30353e+06	2.12567e+06	3.70112e+06	2.93019e+06	2.28008e+06	1.16752e+06	RBP4
Q8CG14	Complement C1s-A subcomponent OS=Mus musculus OX=10090 GN=C1sa PE=2 SV=2	31	6	C1s; C1s1	2.16575e+06	592478	1.02237e+06	568727	1.01801e+06	1.93135e+06	9.28153e+06	1.47147e+06	1.96116e+06	1.85894e+06	C1SA
Q6GQT1	Alpha-2-macroglobulin-P OS=Mus musculus OX=10090 GN=A2m PE=2 SV=2	38	13	A2m	2.15666e+06	2.71523e+06	2.45457e+06	2.70208e+06	1.444e+06	1.43859e+06	1.41993e+07	626110	726285	830759	A2M
Q60994	Adiponectin OS=Mus musculus OX=10090 GN=Adipoq PE=1 SV=2	7	2	Adipoq	2.13208e+06	640048	709391	4.09202e+06	1.46897e+06	471788	4.76981e+06	1.05262e+06	286916	349963	ADIPOQ
Q80YC5	Coagulation factor XII OS=Mus musculus OX=10090 GN=F12 PE=1 SV=2	34	6	F12	2.09338e+06	1.90797e+06	1.92014e+06	1.30989e+06	1.5422e+06	3.86926e+06	458435097	4.15033e+06	5.5632e+06	3.12036e+06	F12
P31532	Serum amyloid A-4 protein OS=Mus musculus OX=10090 GN=Saa4 PE=1 SV=2	28	6	Saa4	1.84789e+06	3.38139e+06	6.7046e+06	4.34151e+06	4.32802e+06	4.51085e+06	6.14665e+06	4.9365e+06	7.46344e+06	4.92581e+06	SAA4
P14106	Complement C1q subcomponent subunit B OS=Mus musculus OX=10090 GN=C1qb PE=1 SV=2	7	2	C1qb	1.77575e+06	769571	2.29766e+06	1.48279e+06	1.07135e+06	6.16991e+06	479262	3.58076e+06	7.86189e+06	9.71806e+06	C1QB
P08607	C4b-binding protein OS=Mus musculus OX=10090 GN=C4bpa PE=1 SV=3	35	10	C4bp	1.70924e+06	1.29497e+07	1.89005e+07	7.33249e+06	6.82536e+06	1.57712e+07	5.58303e+06	1.25353e+07	1.15689e+07	9.63585e+06	C4BPA
P01636	Ig kappa chain V-V region MOPC 149 OS=Mus musculus OX=10090 PE=1 SV=1	5	2	Igkv12-44	1.56787e+06	2.02412e+06	2.3844e+06	2.05344e+06	1.92788e+06	20723456	928244	1.21366e+07	2.57321e+07	3.17427e+07
Q9CQW3	Vitamin K-dependent protein Z OS=Mus musculus OX=10090 GN=Proz PE=1 SV=1	26	7	Proz	1.51568e+06	2.74594e+06	3.09417e+06	2.5573e+06	2.47374e+06	2.48404e+06	2.97307e+07	2.57499e+06	2.18021e+06	1.51598e+06	PROZ
Q61730	Interleukin-1 receptor accessory protein OS=Mus musculus OX=10090 GN=Il1rap PE=1 SV=1	9	4	Il1rap	1.3819e+06	1.65148e+06	1.45409e+06	2.89224e+06	3.10322e+06	1.75683e+06	913242	1.78601e+06	657982	1.61385e+06	IL1RAP
P18526	Ig heavy chain V region 345 OS=Mus musculus OX=10090 PE=1 SV=1	27	2	Vh7183.a28.48	1.33917e+06	1.7181e+06	2.07356e+06	1.70165e+06	2.56266e+06	9.98394e+06	2.97733e+06	3.86137e+06	1.09405e+07	1.13585e+07
Q8K0D2	Hyaluronan-binding protein 2 OS=Mus musculus OX=10090 GN=Habp2 PE=1 SV=2	33	6	Habp2	1.26226e+06	1.29951e+06	1.16886e+06	612506	975529	1.6846e+06		1.38878e+06	1.05697e+06	878460	HABP2
Q9DAS4	Prolactin-8A8 OS=Mus musculus OX=10090 GN=Prl8a8 PE=2 SV=1	4	2	Prl8a8	1.23903e+06	1.51928e+06	1.5414e+06	915493	734957	2.3383e+06		1.19659e+06	2.16917e+06	2.33105e+06	PRL8A8
Q07968	Coagulation factor XIII B chain OS=Mus musculus OX=10090 GN=F13b PE=1 SV=2	38	7	F13b	1.23682e+06	2.56099e+06	2.27337e+06	1.64081e+06	3.04893e+06	2.66277e+06	8.14988e+06	3.10143e+06	2.77598e+06	1.82453e+06	F13B
O35930	Platelet glycoprotein Ib alpha chain OS=Mus musculus OX=10090 GN=Gp1ba PE=1 SV=2	22	5	Gp1ba	1.1512e+06	290753	288020	479494	733119	135667	6.16723e+07	577983	244810	276053	GP1BA
Q61207	Prosaposin OS=Mus musculus OX=10090 GN=Psap PE=1 SV=2	15	5	Psap	1.14482e+06	849334	1.0926e+06	786985	824524	1.44635e+06	5.33566e+06	994255	916292	683309	PSAP
P01676	Ig kappa chain V-VI region XRPC 24 OS=Mus musculus OX=10090 PE=1 SV=1	13	2		1.12898e+06	835525	701379	1.03223e+06	657286	5.22564e+06	1.71739e+06	1.67964e+06	1.65514e+06	919940
Q02596	Glycosylation-dependent cell adhesion molecule 1 OS=Mus musculus OX=10090 GN=Glycam1 PE=1 SV=1	6	2	Glycam1	1.12386e+06	1.01592e+06	917399	190600	310769	532412	2.4698e+06	147693	331893	267261	GLYCAM1
P35441	Thrombospondin-1 OS=Mus musculus OX=10090 GN=Thbs1 PE=1 SV=1	5	4	Thbs1	915663	156005	51743			91342.5	2.99504e+06	23317.5	281178	139911	THBS1
P63017	Heat shock cognate 71 kDa protein OS=Mus musculus OX=10090 GN=Hspa8 PE=1 SV=1	2	2	Hspa8	864323	1.22201e+06	1.18182e+06	949588	566435	1.26144e+06		1.01764e+06	104003	1.41681e+06	HSPA8
Q9JHH6	Carboxypeptidase B2 OS=Mus musculus OX=10090 GN=Cpb2 PE=1 SV=1	7	5	Cpb2	857973	712670	608961	589524	474246	720827	2.09964e+07	488870	153214	555369	CPB2
Q8BND5	Sulfhydryl oxidase 1 OS=Mus musculus OX=10090 GN=Qsox1 PE=1 SV=1	14	4	Qsox1	857473	727814	994978	727519	990722	1.0754e+06	3.8114e+06	1.03813e+06	978745	864634	QSOX1
Q03311	Cholinesterase OS=Mus musculus OX=10090 GN=Bche PE=1 SV=2	17	5	Bche	843259	671103	589555	838313	684004	630905	4.59354e+07	591111	546019	799050	BCHE
P70375	Coagulation factor VII OS=Mus musculus OX=10090 GN=F7 PE=1 SV=1	13	7	F7	791510	3.82729e+06	2.59085e+06	3.01144e+06	1.20203e+06	4.04714e+06	1.87329e+07	3.81213e+06	1.81923e+06	2.24985e+06	F7
P01660	Ig kappa chain V-III region PC 3741/TEPC 111 OS=Mus musculus OX=10090 PE=1 SV=1	33	2	LOC676215	783244	2.63334e+06	1.26518e+06	2.24631e+06	1.57756e+06	1.75335e+07	1.01259e+06	1.06893e+07	5.83599e+07	2.41027e+07
Q01279	Epidermal growth factor receptor OS=Mus musculus OX=10090 GN=Egfr PE=1 SV=1	29	8	Egfr	773140	1.04653e+06	1.16871e+06	1.14456e+06	916079	1.07984e+06	9.90852e+06	1.39355e+06	973024	815900	EGFR
P18527	Ig heavy chain V region 914 OS=Mus musculus OX=10090 PE=1 SV=1	29	4	Gm16949	750687	1.56025e+06	767034	900742	1.21307e+06	1.41883e+07	2.86187e+06	6.398e+06	1.1052e+07	1.42635e+07
Q8BPB5	EGF-containing fibulin-like extracellular matrix protein 1 OS=Mus musculus OX=10090 GN=Efemp1 PE=1 SV=1	14	3	Efemp1	742773	974866	821864	1.10613e+06	1.17618e+06	745071		735456	365915	602640	EFEMP1
Q61171	Peroxiredoxin-2 OS=Mus musculus OX=10090 GN=Prdx2 PE=1 SV=3	13	4	Prdx2	708185	354773	381445	276191	2.20538e+06	347249	7.7165e+06	1.0676e+06	340742	671708	PRDX2
P01643	Ig kappa chain V-V region MOPC 173 OS=Mus musculus OX=10090 PE=1 SV=1	15	1		668469	522393	610643	593375	1.48303e+06	3.33049e+06	1.2844e+06	1.80327e+06	5.16052e+06	6.1493e+06
Q91WP0	Mannan-binding lectin serine protease 2 OS=Mus musculus OX=10090 GN=Masp2 PE=1 SV=1	7	3	Masp2	662664	900438	674995	528271	584045	656356	734382	511421	345332	621458	MASP2
Q8VCG4	Complement component C8 gamma chain OS=Mus musculus OX=10090 GN=C8g PE=1 SV=1	13	5	C8g	647607	627676	785950	593739	673696	1.36068e+06	1.65047e+06	1.22704e+06	1.00514e+06	1.01802e+06	C8G
P70274	Selenoprotein P OS=Mus musculus OX=10090 GN=Selenop PE=1 SV=3	15	5	Sepp1; Selenop	641339	964738	671520	2.41321e+06	1.58818e+06	540846	3.28337e+07	1.08604e+06	964723	1.0975e+06	SELENOP
P01642	Ig kappa chain V-V region L7 (Fragment) OS=Mus musculus OX=10090 GN=Gm10881 PE=1 SV=1	10	2	Igkv5-48; Igkv12-47	592941	1.10993e+06	1.47858e+06	1.61598e+06	2.20566e+06	1.02249e+07		6.45933e+06	9.73057e+06	8.0731e+06	GM10881
P12399	Protein CTLA-2-alpha OS=Mus musculus OX=10090 GN=Ctla2a PE=2 SV=2	11	5	Ctla2a	590450	727479	827905	285079	84324.9	1.80566e+06	6.70573e+06	768661	983262	1.34791e+06	CTLA2A
P18525	Ig heavy chain V region 5-84 OS=Mus musculus OX=10090 PE=1 SV=1	29	2	Ighv5-12	587254	560377	812028	1.28118e+06	1.01458e+06	6.40307e+06	2.78808e+06	1.74408e+06	4.38659e+06	8.97511e+06
P01728	Ig lambda-2 chain V region OS=Mus musculus OX=10090 PE=3 SV=1	14	1	Iglv2	565253	778730	792163	1.04112e+06	956882	1.04147e+06	1.43277e+06	1.2261e+06	295388	514591
P51910	Apolipoprotein D OS=Mus musculus OX=10090 GN=Apod PE=1 SV=1	13	4	Apod	543421	654781	905470	786296	970603	1.22252e+06	1.29547e+06	1.02867e+06	1.64739e+06	804794	APOD
P01639	Ig kappa chain V-V region MOPC 41 OS=Mus musculus OX=10090 GN=Gm5571 PE=1 SV=1	17	4		520081	1.79025e+06	1.54273e+06	1.35399e+06	1.10097e+06	3.17551e+06	1.52276e+06	9.68006e+06	7.25196e+06	3.4986e+06	GM5571
Q08761	Vitamin K-dependent protein S OS=Mus musculus OX=10090 GN=Pros1 PE=2 SV=1	7	4	Pros1	517717	355305	549037	183483	229002	776141	718780	990945	446194	646389	PROS1
P18528	Ig heavy chain V region 6.96 OS=Mus musculus OX=10090 PE=4 SV=1	30	1	Gm16971; Ighv5-4	491101	740888	977844	1.44681e+06	1.23733e+06	1.27076e+07	4.69384e+07	4.97379e+06	3.30195e+07	1.66012e+07
Q03734	Serine protease inhibitor A3M OS=Mus musculus OX=10090 GN=Serpina3m PE=1 SV=2	239	8	Serpina3m	483407	567918	1.32722e+06	58515.8	482051	1.44078e+06	120740820	441319	1.07855e+06	1.43078e+06	SERPINA3M
Q9R0H5	Keratin, type II cytoskeletal 71 OS=Mus musculus OX=10090 GN=Krt71 PE=1 SV=1	3	1	Krt71	482698	184103			160083		732205	230990	108074	192239	KRT71
P43025	Tetranectin OS=Mus musculus OX=10090 GN=Clec3b PE=1 SV=2	3	2	Clec3b	480086		54217.4		77543.5						CLEC3B
P26928	Hepatocyte growth factor-like protein OS=Mus musculus OX=10090 GN=Mst1 PE=2 SV=2	15	7	Mst1	463932	698163	1.05624e+06	549490	983710	1.20042e+06	3.37866e+06	984656	1.01575e+06	456213	MST1
P21180	Complement C2 OS=Mus musculus OX=10090 GN=C2 PE=1 SV=2	13	4	C2	456345	521334	871828	303755	450477	849586	1.14293e+07	615968	678200	509992	C2
Q8K182	Complement component C8 alpha chain OS=Mus musculus OX=10090 GN=C8a PE=1 SV=1	26	9	C8a	450395	451080	777501	481249	420274	1.17343e+06	2.7705e+07	903723	861070	579703	C8A
Q8VCC2	Liver carboxylesterase 1 OS=Mus musculus OX=10090 GN=Ces1 PE=1 SV=1	22	1	Ces1g	432356	436672	274917	693340	931476	679114	4.55792e+06	727515	303578	775369	CES1
Q9ET66	Peptidase inhibitor 16 OS=Mus musculus OX=10090 GN=Pi16 PE=1 SV=2	7	3		430115	198423	335639	692237	849621	639981	4.16103e+06	841941	709524	516691	PI16
P02104	Hemoglobin subunit epsilon-Y2 OS=Mus musculus OX=10090 GN=Hbb-y PE=1 SV=2	18	1	Hbb-y	426000	189758	237087		138934	86138		86990		198113	HBB-Y
P62962	Profilin-1 OS=Mus musculus OX=10090 GN=Pfn1 PE=1 SV=2	2	2	Pfn1	422469	15179.2	14912.3	22599.2			2.05737e+06	115626		37250.1	PFN1
P63101	14-3-3 protein zeta/delta OS=Mus musculus OX=10090 GN=Ywhaz PE=1 SV=1	4	2	Ywhaz	401641	42007.2	54091.5	53837.9	66010.8	77991.2	3.07719e+06	58532.5	50605.3	110614	YWHAZ
Q71KU9	Fibrinogen-like protein 1 OS=Mus musculus OX=10090 GN=Fgl1 PE=1 SV=2	10	3	Fgl1	394743	199671	664131	77435.5		763737	9.97664e+06	468821	504079	298042	FGL1
P28798	Progranulin OS=Mus musculus OX=10090 GN=Grn PE=1 SV=2	16	4	Grn	392574	333203	690677	225655	277868	530379		770717	560567	329094	GRN
P01638	Ig kappa chain V-V region L6 (Fragment) OS=Mus musculus OX=10090 PE=4 SV=1	30	2	Igk-V9; Igkv14-111	374806	2.91153e+06	1.15255e+06	2.51301e+06	1.1137e+06	2.32335e+07	6.78125e+06	1.25899e+07	3.2366e+07	4.26475e+07
Q8K1I3	Secreted phosphoprotein 24 OS=Mus musculus OX=10090 GN=Spp2 PE=1 SV=2	9	2	Spp2	373131	2.8783e+06	1.67027e+06	1.90658e+06	2.56606e+06	1.87964e+06		2.93968e+06	1.50776e+06	2.02131e+06	SPP2
P01750	Ig heavy chain V region 102 OS=Mus musculus OX=10090 PE=1 SV=1	1	1	Gm16710; Ighv1-74	360947	368357	407559	409882	625214	5615849	884280	6.75746e+06	8.11027e+06	6.86791e+06
Q64727	Vinculin OS=Mus musculus OX=10090 GN=Vcl PE=1 SV=4	9	2	Vcl	356174		220681		101509	125421	1.18728e+07	126780	105394	214647	VCL
Q9WVJ3	Carboxypeptidase Q OS=Mus musculus OX=10090 GN=Cpq PE=1 SV=1	10	3	Cpq; Pgcp	348798	177266	311421	496232	296961	373670	1.40465e+07	412986	440436	278920	CPQ
P26039	Talin-1 OS=Mus musculus OX=10090 GN=Tln1 PE=1 SV=2	4	4	Tln1	348714	34664.9	68474.7		15277.5					102382	TLN1
P01674	Ig kappa chain V-III region PC 2154 OS=Mus musculus OX=10090 PE=1 SV=1	1	1		328356	558690	1.31127e+06		829787	6.3959e+06		1.06346e+07	1.45293e+07	1.26422e+07
Q61646	Haptoglobin OS=Mus musculus OX=10090 GN=Hp PE=1 SV=1	22	12	Hp	303646	84343.2	1.64881e+08	161144	138406	683862	2.41559e+07	722748	1.94586e+06	560583	HP
P07758	Alpha-1-antitrypsin 1-1 OS=Mus musculus OX=10090 GN=Serpina1a PE=1 SV=4	491	2	Serpina1a; Serpina1d	295678	116935	165018	45668.2	314053	783804	4.86742e+07	742241	1.05063e+06	211164	SERPINA1A
Q9CQ58	Prolactin-8A9 OS=Mus musculus OX=10090 GN=Prl8a9 PE=2 SV=1	4	2	Prl8a9	292654	772358	439510	100896	50101.6	336795	1.16719e+06	22137.9	86226.9	140678	PRL8A9
Q9WUU7	Cathepsin Z OS=Mus musculus OX=10090 GN=Ctsz PE=1 SV=1	4	2	Ctsz	291986	277398	297680	179989	155314	254440		38046.7		232718	CTSZ
P01657	Ig kappa chain V-III region PC 2413 OS=Mus musculus OX=10090 PE=1 SV=1	25	1		288328	839848	298738	453103	427698	1.86489e+06		740367	2.76683e+06	1.09606e+06
Q08879	Fibulin-1 OS=Mus musculus OX=10090 GN=Fbln1 PE=1 SV=2	12	3	Fbln1	283986	543454	577608	598892	472000	589845		798020	266569	574619	FBLN1
Q60963	Platelet-activating factor acetylhydrolase OS=Mus musculus OX=10090 GN=Pla2g7 PE=2 SV=2	11	5	Pla2g7	283297	218683	454765	302475	677232	805111	9.08697e+06	926906	1.21446e+06	723594	PLA2G7
P04945	Ig kappa chain V-VI region NQ2-6.1 OS=Mus musculus OX=10090 PE=2 SV=1	6	1	Igkv4-55	282409	253321	176995	145619	397489	2.24864e+06	4.46027e+06	1.28894e+06	2.00562e+06	4.55247e+06
P47877	Insulin-like growth factor-binding protein 2 OS=Mus musculus OX=10090 GN=Igfbp2 PE=2 SV=2	5	4	Igfbp2	259958	623015	499349	268005	79215.5	794636	2.12979e+06	556320	1.08077e+06	571684	IGFBP2
P11589	Major urinary protein 2 OS=Mus musculus OX=10090 GN=Mup2 PE=1 SV=1	6	1	Mup2	259056	2.42811e+06	317247	275963	398284	315629	2.84216e+06	207850	72881.4	130730	MUP2
P16858	Glyceraldehyde-3-phosphate dehydrogenase OS=Mus musculus OX=10090 GN=Gapdh PE=1 SV=2	4	2	Gapdh; Gm20899; LOC100042025; Gapdh-ps15; Gm12033	249863	97877.7	31625		231159	44933.6	3.19886e+06	220952		149891	GAPDH
P04769	Prolactin-7D1 OS=Mus musculus OX=10090 GN=Prl7d1 PE=2 SV=1	7	3	Prl7d1	242586	119573	3.89622e+06	131877	111095	277381	939520	64842		177167	PRL7D1
P01665	Ig kappa chain V-III region PC 7043 OS=Mus musculus OX=10090 PE=1 SV=1	42	1	Igkv3-4	241292	392740	569830	270576	2.44988e+06	7.89248e+06	1.17436e+06	5.92624e+06	1.53622e+07	5.59834e+06
P01670	Ig kappa chain V-III region PC 6684 OS=Mus musculus OX=10090 PE=1 SV=1	41	1	Igkv3-12	238798	305491	713534	1.71643e+06	1.11875e+06	8.81529e+06	1.68957e+06	7.72623e+06	1.11787e+07	1.16337e+07
P01786	Ig heavy chain V region MOPC 47A OS=Mus musculus OX=10090 PE=1 SV=1	13	2	Ighvhs107.a3.106	199913	160710	233297	278124	386261	1.72935e+06	1.25922e+06	976620	678317	2.53726e+06
P01644	Ig kappa chain V-V region HP R16.7 OS=Mus musculus OX=10090 PE=1 SV=1	26	1	Ce9	193408	673430	586265	445849	432306	2.13096e+06	1.07225e+06	2.00724e+06	2.51844e+06	2.43408e+06
Q9Z1T2	Thrombospondin-4 OS=Mus musculus OX=10090 GN=Thbs4 PE=1 SV=1	4	2	Thbs4	192687	122517	187592	263826	266769	188861	832667	245909	65636.9	151665	THBS4
P84750	Ig kappa chain V region Mem5 (Fragment) OS=Mus musculus OX=10090 PE=1 SV=1	8	2		187831	572907	342948	404220	283908	4.57935e+06		374533	1.99882e+06	6.67858e+06
P18760	Cofilin-1 OS=Mus musculus OX=10090 GN=Cfl1 PE=1 SV=3	2	1	Cfl1	186578	25151			20364.5	44135.6	3.88713e+06	56965.9		29870.5	CFL1
Q8CFG8	Complement C1s-B subcomponent OS=Mus musculus OX=10090 GN=C1sb PE=2 SV=1	19	1	Gm5077; C1s2	178946	46764.2	110512	686231	160267	9.94033e+06	2.02019e+06	161295	309421	227124	C1SB
P14426	H-2 class I histocompatibility antigen, D-K alpha chain OS=Mus musculus OX=10090 GN=H2-D1 PE=1 SV=1	10	2	H2-D1	174387	146802	213241	185494	223464	194500		205989	243318	196538	H2-D1
Q8BK48	Pyrethroid hydrolase Ces2e OS=Mus musculus OX=10090 GN=Ces2e PE=1 SV=1	1	1	Ces2e	171866	136845	168553	380296	214900	104522	1.06353e+06	105932	80598.4	69252.2	CES2E
Q8BH61	Coagulation factor XIII A chain OS=Mus musculus OX=10090 GN=F13a1 PE=1 SV=3	13	5	F13a1	155121	276394	213851	386945	278541	269234	2.65436e+06	449582	307667	297311	F13A1
P10493	Nidogen-1 OS=Mus musculus OX=10090 GN=Nid1 PE=1 SV=2	5	3	Nid1	153378	30177.8	215492	68818.2	51217.3	228257	5.22196e+06		59714.8		NID1
Q923D2	Flavin reductase (NADPH) OS=Mus musculus OX=10090 GN=Blvrb PE=1 SV=3	3	2	Blvrb	152916	175802	142661	129198	206844			99293.1	129726	112634	BLVRB
O88668	Protein CREG1 OS=Mus musculus OX=10090 GN=Creg1 PE=1 SV=1	2	2	Creg1	147181	150301	93599.4	52368.9	69215.2	136873	2.98872e+06	85094.5	111044	99319.8	CREG1
Q9JJH1	Ribonuclease 4 OS=Mus musculus OX=10090 GN=Rnase4 PE=1 SV=1	4	1	Rnase4	145262	86322.8	203045	174692		315386		229725	164742	144492	RNASE4
P45700	Mannosyl-oligosaccharide 1,2-alpha-mannosidase IA OS=Mus musculus OX=10090 GN=Man1a1 PE=1 SV=1	2	2	Man1a	134311		164930		94514				56456.9	261108	MAN1A1
P01663	Ig kappa chain V-III region PC 4050 OS=Mus musculus OX=10090 PE=1 SV=1	31	1		131624	145408	126540	264159	226785	3150672	8.41828e+06	2.96278e+06	1.03203e+07	4.11348e+06
P55065	Phospholipid transfer protein OS=Mus musculus OX=10090 GN=Pltp PE=1 SV=1	6	2	Pltp	129612	177189	127746	149182	389504	244674	5.11763e+06	406807	321478	334229	PLTP
Q8CIF4	Biotinidase OS=Mus musculus OX=10090 GN=Btd PE=1 SV=2	3	2	Btd	127309	60152.2	57261.7	49830.8	179195	49983.8	2.23481e+06	182452	49191.6	19301	BTD
P33587	Vitamin K-dependent protein C OS=Mus musculus OX=10090 GN=Proc PE=1 SV=2	10	3	Proc	125886	146678	171606	158309	265169	225045	8.95399e+06	261525	199464	107240	PROC
P15327	Bisphosphoglycerate mutase OS=Mus musculus OX=10090 GN=Bpgm PE=1 SV=2	1	1	Bpgm	123497	86141.6	59850.3		241522		845184	82867.1			BPGM
P47879	Insulin-like growth factor-binding protein 4 OS=Mus musculus OX=10090 GN=Igfbp4 PE=1 SV=2	4	1	Igfbp4	121994	154125	216499	192010	84283.8	263634		281334	221536	206736	IGFBP4
P18531	Ig heavy chain V region 3-6 OS=Mus musculus OX=10090 GN=Ighv3-6 PE=1 SV=1	10	2	Gm16932; Ighv3-6	121900	259179	178437	156712	339642	786262		803999	1.7365e+06	1.26706e+06	IGHV3-6
Q62009	Periostin OS=Mus musculus OX=10090 GN=Postn PE=1 SV=2	7	1	Postn	115330	129288	142011	128783	57598.9	127643		108795	112970	92593.7	POSTN
Q61805	Lipopolysaccharide-binding protein OS=Mus musculus OX=10090 GN=Lbp PE=1 SV=2	3	3	Lbp	114387	85989.5	383624		45058.4	546156		219303	571612	191789	LBP
P16294	Coagulation factor IX OS=Mus musculus OX=10090 GN=F9 PE=2 SV=3	3	3	F9	113326	277868	219484	616953	720720	392174	6.34575e+06	524223	976206	837738	F9
P01629	Ig kappa chain V-II region 2S1.3 OS=Mus musculus OX=10090 PE=1 SV=1	2	1		109172	41581.2	48290	180550	193041	1726556		536277	1.91172e+06	7.73817e+06
Q8CFG9	Complement C1r-B subcomponent OS=Mus musculus OX=10090 GN=C1rb PE=2 SV=1	43	1	C1rb	94918.6	57744.4	63689.8	30289.9	72148.7	54278.9			47374.6	150600	C1RB
O09164	Extracellular superoxide dismutase [Cu-Zn] OS=Mus musculus OX=10090 GN=Sod3 PE=1 SV=1	3	2	Sod3	93435.7	72109.6	164701	211168	155489	929564	5.61418e+06	1.75935e+06	553017	255297	SOD3
Q02819	Nucleobindin-1 OS=Mus musculus OX=10090 GN=Nucb1 PE=1 SV=2	4	2	Nucb1	85664.7		138857	71039.6	29811	410935	1.19524e+06	356869	557245	574690	NUCB1
O35664	Interferon alpha/beta receptor 2 OS=Mus musculus OX=10090 GN=Ifnar2 PE=1 SV=2	5	2	Ifnar2	82803.3	126583	170140	135167	158647	300570	9.35614e+06	288931	492885	304968	IFNAR2
P01749	Ig heavy chain V region 3 OS=Mus musculus OX=10090 GN=Ighv1-61 PE=1 SV=1	5	2	Gm16900; Ighv1-61	81944	95001.8	46909.9	30557.6	223675	165979	9.39637e+06	421798	834215	339896	IGHV1-61
Q9R182	Angiopoietin-related protein 3 OS=Mus musculus OX=10090 GN=Angptl3 PE=1 SV=1	3	2	Angptl3	81256.6	68380	91399.9	81592.7	77755.9						ANGPTL3
P07743	BPI fold-containing family A member 2 OS=Mus musculus OX=10090 GN=Bpifa2 PE=1 SV=1	2	1	Bpifa2	76621.7	124218		100982	95978.1	150384	896310			51721.8	BPIFA2
Q3SXB8	Collectin-11 OS=Mus musculus OX=10090 GN=Colec11 PE=2 SV=2	1	1	Colec11	69557.1	104696	94261.4	83518.2	58288.8	143274		115748	88245.1	150032	COLEC11
P16675	Lysosomal protective protein OS=Mus musculus OX=10090 GN=Ctsa PE=1 SV=1	2	1	Ctsa	63572.8	56812.3	36944	42697.2	73855.6	74104.4		78784.6		53072	CTSA
P29533	Vascular cell adhesion protein 1 OS=Mus musculus OX=10090 GN=Vcam1 PE=1 SV=1	4	3	Vcam1	58592.8	71516.5	88329.7	95559.9	69799.8	261584	1.5857e+06	338320	533760	188290	VCAM1
P01845	Ig lambda-3 chain C region OS=Mus musculus OX=10090 GN=Iglc3 PE=1 SV=1	55	1	Iglc3	55499.8	32411.5	112398	117152	96292.9	1.12683e+06	748027	373089	499397	297192	IGLC3
P20029	Endoplasmic reticulum chaperone BiP OS=Mus musculus OX=10090 GN=Hspa5 PE=1 SV=3	2	1	Hspa5	54591.1	36043.7	74747.8			46593	746822	44093.4			HSPA5
P97399	Dentin sialophosphoprotein OS=Mus musculus OX=10090 GN=Dspp PE=1 SV=2	9	2	Dspp	53458.3	68005.9	98275.2		34766.4	52877.7		33428.6	26026.7	44111.6	DSPP
P07361	Alpha-1-acid glycoprotein 2 OS=Mus musculus OX=10090 GN=Orm2 PE=1 SV=1	29	1	Orm2	49684.7	178363	853163	218174	215041	420083		667611	839914	392079	ORM2
P24270	Catalase OS=Mus musculus OX=10090 GN=Cat PE=1 SV=4	3	1	Cat	45396.8	55269.6		58087.2	171127			116606	57005.9		CAT
P09581	Macrophage colony-stimulating factor 1 receptor OS=Mus musculus OX=10090 GN=Csf1r PE=1 SV=3	4	1	Csf1r	43686.6	45375.1	37654.4	43872.2	51881.4	171854	1.0494e+06	118611	329143	182542	CSF1R
P33434	72 kDa type IV collagenase OS=Mus musculus OX=10090 GN=Mmp2 PE=1 SV=1	5	1	Mmp2	42897.2	70072.3	77246	74154.1	40016.7	55110.3		46679.5	54081.5	51715.2	MMP2
P55284	Cadherin-5 OS=Mus musculus OX=10090 GN=Cdh5 PE=1 SV=2	1	1	Cdh5	39502.1	49589.1		53038.1		154905		109067	154853	491772	CDH5
Q9CQF9	Prenylcysteine oxidase OS=Mus musculus OX=10090 GN=Pcyox1 PE=1 SV=1	4	2	Pcyox1	33993.3	23302	25204.1	31494.9	42397.6		1.01366e+07	52622.9	45384.7	7085.54	PCYOX1
P01759	Ig heavy chain V region BCL1 OS=Mus musculus OX=10090 PE=4 SV=1	3	1		32370.4	65740.8		56422.5	202035	183444	707021	66095.8	277418	444203
P04946	Ig kappa chain V-V region NQ5-89.4 OS=Mus musculus OX=10090 PE=2 SV=1	1	1		29688.7	9959.12	19845.6		28245.7	857756	1.33134e+06	65986.5
P01667	Ig kappa chain V-III region PC 6308 OS=Mus musculus OX=10090 PE=1 SV=1	33	1		25537.9				36088.2	360573		242790		68205.3
Q9Z121	C-C motif chemokine 8 OS=Mus musculus OX=10090 GN=Ccl8 PE=3 SV=1	1	1	Ccl8; LOC100503254; LOC102641794; LOC105242483	22284.9	29274.1	56915.9	29159.1		131084	2.52489e+06	127786	237174	45262	CCL8
P01798	Ig heavy chain V-III region E109 OS=Mus musculus OX=10090 PE=1 SV=1	25	1		22115.9		20488.7		100617	78672.9		50083.7	291382	315535
Q8BFU2	Histone H2A type 3 OS=Mus musculus OX=10090 GN=Hist3h2a PE=1 SV=3	6	1	Hist3h2a	19901.2	5007.02	6503.05	9974.36	10490.8	17498.6	1.36227e+06	9200.62	25061	7317.97	HIST3H2A
B5X0G2	Major urinary protein 17 OS=Mus musculus OX=10090 GN=Mup17 PE=2 SV=2	4	1	Mup17	18444.1	81453.1			37781.3						MUP17
P06327	Ig heavy chain V region VH558 A1/A4 OS=Mus musculus OX=10090 GN=Gm5629 PE=2 SV=1	3	2	LOC435333	18408.4	9918.23	76262.3	87975.8	36853.9	106225	4.2967e+06	176235	401084	766246	GM5629
P06336	Ig epsilon chain C region OS=Mus musculus OX=10090 PE=4 SV=2	12	5	Ighe	16905.3	113919	20971.6	800482	261590	979215	3.58185e+06	282150	1.21843e+06	2.41517e+06
Q91V80	Apolipoprotein F OS=Mus musculus OX=10090 GN=Apof PE=2 SV=2	3	1	Apof	14958.5	9229.09		16107.5	34319		1.01654e+07	37072.4	156007	44972.1	APOF
P01626	Ig kappa chain V-II region MOPC 167 OS=Mus musculus OX=10090 PE=1 SV=1	1	1	Igkv2-112	14317.8		38775.1			194347	1.04602e+06	85300.8	115351	127178
P18524	Ig heavy chain V region RF OS=Mus musculus OX=10090 PE=1 SV=1	8	1	LOC641088	8103.93				13176	139158	3.65203e+06			23767.9
P01680	Ig kappa chain V-IV region S107B OS=Mus musculus OX=10090 PE=4 SV=1	2	1	Igkv4-58	6942.07	118779	21607.1	226114	48393.7	180747		158546	223249	74704.1
O55111	Desmoglein-2 OS=Mus musculus OX=10090 GN=Dsg2 PE=1 SV=3	1	1	Dsg2											DSG2
P01820	Ig heavy chain V region PJ14 OS=Mus musculus OX=10090 PE=1 SV=1	3	1	Ighv2-3			41715.4		96999.4	115032	1.38319e+07	21588.9	76465.6	91037.4
P05366	Serum amyloid A-1 protein OS=Mus musculus OX=10090 GN=Saa1 PE=1 SV=2	4	3	Saa1		17657.5	3.87884e+06	22472.2		198871	635585	67429.2	587225	1.33524e+06	SAA1
Q8CFX1	GDH/6PGL endoplasmic bifunctional protein OS=Mus musculus OX=10090 GN=H6pd PE=1 SV=2	1	1	H6pd								55437.7			H6PD
P04095	Prolactin-2C2 OS=Mus musculus OX=10090 GN=Prl2c2 PE=1 SV=1	1	1	Prl2c2		2490.17				8634.12		6870.72	5540.35		PRL2C2
P01741	Ig heavy chain V region OS=Mus musculus OX=10090 PE=1 SV=1	5	1			310861	1.12497e+06			843606			267394	2.05472e+06
Q91Y97	Fructose-bisphosphate aldolase B OS=Mus musculus OX=10090 GN=Aldob PE=1 SV=3	1	1	Aldob			90432.2								ALDOB
P01803	Ig heavy chain V region AMPC1 OS=Mus musculus OX=10090 PE=1 SV=1	11	1											162330
P04223	H-2 class I histocompatibility antigen, K-K alpha chain OS=Mus musculus OX=10090 GN=H2-K1 PE=1 SV=1	4	1	H2-K1											H2-K1
Q80W65	Proprotein convertase subtilisin/kexin type 9 OS=Mus musculus OX=10090 GN=Pcsk9 PE=1 SV=2	1	1	Pcsk9		60177.4				124204	1.09344e+06		162381		PCSK9
P18532	Ig heavy chain V region 1B43 OS=Mus musculus OX=10090 PE=1 SV=1	4	2	LOC544903		48486.5		54580.7	277022	518403	4.13294e+06	240270	538931	379094
Q62351	Transferrin receptor protein 1 OS=Mus musculus OX=10090 GN=Tfrc PE=1 SV=1	2	1	Tfrc		60835		53568.7	42794.9	43664.9				112203	TFRC
P01637	Ig kappa chain V-V region T1 OS=Mus musculus OX=10090 PE=4 SV=1	27	1	Igkv14-111						249569		98151.7	258318	140608
P01746	Ig heavy chain V region 93G7 OS=Mus musculus OX=10090 PE=2 SV=1	3	1	LOC238440						172290			897366	106787
P01647	Ig kappa chain V-V region HP 124E1 OS=Mus musculus OX=10090 PE=1 SV=1	15	1							741860	1.15044e+06	775738
Q80T19	Hepcidin-2 OS=Mus musculus OX=10090 GN=Hamp2 PE=2 SV=1	6	3	Hamp2		523450	120000	526033	318609	419230	9.20462e+07	1.06507e+06	503876	462556	HAMP2
P01672	Ig kappa chain V-III region PC 7940 OS=Mus musculus OX=10090 PE=1 SV=1	36	1											87888.4
P01811	Ig heavy chain V region UPC10 OS=Mus musculus OX=10090 PE=1 SV=1	10	1							184641		50716.7	232055	129675
P01627	Ig kappa chain V-II region VKappa167 OS=Mus musculus OX=10090 GN=Gm5153 PE=4 SV=1	5	2	Igkv2-112				53308.9		160212		230092	98445.9	139146	GM5153
P01661	Ig kappa chain V-III region MOPC 63 OS=Mus musculus OX=10090 PE=1 SV=1	15	1	Igkv3-10										144638
