# Supplementary material for: Complement System Activation Is a Plasma Biomarker Signature during Malaria in Pregnancy
Source: Genes (Basel). 2023 Aug 14;14(8):1624. doi: 10.3390/genes14081624 (PMC10454407; doi:10.3390/genes14081624)
Supplement: Supplementary file 1 [file genes-14-01624-s001.zip › Supplementary_Table_4-Total_proteins_Human.xlsx]

## Sheet: Supplementary_Table_4-Total_pro
Accession	Description	# Peptides	# PSMs	# Unique Peptides	Gene Symbol	Abundances (Normalized): Control 1	Abundances (Normalized): Control 2	Abundances (Normalized): Control 3	Abundances (Normalized): Control 4	Abundances (Normalized): Control 5	Abundances (Normalized): Control 6	Abundances (Normalized): Control 7	Abundances (Normalized): Control 8	Abundances (Normalized): Control 9	Abundances (Normalized): Infected 1	Abundances (Normalized): Infected 2	Abundances (Normalized): Infected 3	Abundances (Normalized): Infected 4	Abundances (Normalized): Infected 5	Abundances (Normalized): Infected 6	Abundances (Normalized): Infected 7	Abundances (Normalized): Infected 8	Abundances (Normalized): Infected 9	Found in Sample: Control 1	Found in Sample: Control 2	Found in Sample: Control 3	Found in Sample: Control 4	Found in Sample: Control 5	Found in Sample: Control 6	Found in Sample: Control 7	Found in Sample: Control 8	Found in Sample: Control 9	Found in Sample: Infected 1	Found in Sample: Infected 2	Found in Sample: Infected 3	Found in Sample: Infected 4	Found in Sample: Infected 5	Found in Sample: Infected 6	Found in Sample: Infected 7	Found in Sample: Infected 8	Found in Sample: Infected 9	gene name
P04114	Apolipoprotein B-100 OS=Homo sapiens OX=9606 GN=APOB PE=1 SV=2	226	8348	226	APOB	541269764	4.33977e+08	3.91056e+08	3.94583e+08	3.24229e+08	3.94804e+08	3.84353e+08	3.64608e+08	3.91327e+08	4.6037e+08	3.2658e+08	2.84041e+08	393761159	3.53274e+08	3.43058e+08	4.29222e+08	4.20516e+08	4.76303e+08	High	High	High	High	High	High	High	High	High	High	High	High	High	High	High	High	High	High	APOB
P01024	Complement C3 OS=Homo sapiens OX=9606 GN=C3 PE=1 SV=2	141	13783	141	C3	845482755	1060946918	8.29106e+08	7.83024e+08	8.29778e+08	7.90228e+08	7.7409e+08	9.06337e+08	9.0242e+08	7.78297e+08	8.53818e+08	7.90716e+08	7.90285e+08	7.45499e+08	7.71563e+08	8.74973e+08	8.39781e+08	8.51411e+08	High	High	High	High	High	High	High	High	High	High	High	High	High	High	High	High	High	High	C3
P02768	Albumin OS=Homo sapiens OX=9606 GN=ALB PE=1 SV=2	83	40311	83	ALB	7134274142	7171110045	8045866692	8460677875	7696233927	8132569245	7951733266	8884408069	7176366366	7829114933	7724831533	7294625535	7823475083	8111672562	8060393140	7386784938	7090632415	7836218542	High	High	High	High	High	High	High	High	High	High	High	High	High	High	High	High	High	High	ALB
P01023	Alpha-2-macroglobulin OS=Homo sapiens OX=9606 GN=A2M PE=1 SV=3	90	11289	81	A2M	6.7365e+08	759668042	893491976	3.75022e+08	7.8868e+08	6.1459e+08	7.52408e+08	595495076	9.16342e+08	7.04271e+08	5.87182e+08	5.56413e+08	5.03992e+08	5.73351e+08	9.4512e+08	9.68747e+08	1047358357	659483371	High	High	High	High	High	High	High	High	High	High	High	High	High	High	High	High	High	High	A2M
P00450	Ceruloplasmin OS=Homo sapiens OX=9606 GN=CP PE=1 SV=1	64	6425	64	CP	2.74085e+08	2.88397e+08	2.69488e+08	1.80608e+08	268322552	2.48267e+08	2.34632e+08	1.94545e+08	3.1746e+08	318453542	3.49075e+08	2.8077e+08	2.96531e+08	3.14003e+08	3.23195e+08	3.42322e+08	4.40221e+08	3.15967e+08	High	High	High	High	High	High	High	High	High	High	High	High	High	High	High	High	High	High	CP
P02787	Serotransferrin OS=Homo sapiens OX=9606 GN=TF PE=1 SV=3	69	14044	69	TF	1806329137	1866205473	1438586640	1616155111	1500966207	1532840732	2207220349	1405749223	1529448356	1698846101	1606753020	1764025008	1884028363	1310600304	1805317478	1807019281	1683213078	1271278833	High	High	High	High	High	High	High	High	High	High	High	High	High	High	High	High	High	High	TF
P0C0L5	Complement C4-B OS=Homo sapiens OX=9606 GN=C4B PE=1 SV=2	89	4629	4	C4B; C4B_2; LOC100293534	8.95373e+07	2.40526e+08	2.37487e+08	1.45791e+08	1.05082e+08	1.57307e+08	1.66159e+08	9.66392e+07	197591714	1.52821e+08	2.98009e+08	148037083	3.02409e+08	1.94035e+08	7.84782e+07	1.2485e+08	1.84789e+08	1.8256e+08	High	High	High	High	High	High	High	High	High	High	High	High	High	High	High	High	High	High	C4B
P0C0L4	Complement C4-A OS=Homo sapiens OX=9606 GN=C4A PE=1 SV=2	89	4591	4	C4A; C4B	642993	838935	2.90764e+06	2.1804e+06	1.40783e+06	2.52815e+06	1.31914e+06	2.9094e+06	1.5871e+06	2.75974e+06	3.21167e+06	2.70808e+06	2.93384e+06	2.47156e+06	2.56033e+06	1.38027e+06	3.14561e+06	2.91262e+06	High	High	High	High	High	High	High	High	High	High	High	High	High	High	High	High	High	High	C4A
P20742	Pregnancy zone protein OS=Homo sapiens OX=9606 GN=PZP PE=1 SV=4	59	4495	50	PZP	1.97478e+07	2.60652e+07	6.74519e+07	8.28971e+07	2.14532e+08	4.71275e+07	6.01151e+07	4.96134e+07	127281080	4.47928e+07	1.00422e+08	9.16069e+07	3.67188e+07	2.74707e+07	6.86393e+07	9.26629e+06	9.0402e+07	1.50247e+08	High	High	High	High	High	High	High	High	High	High	High	High	High	High	High	High	High	High	GN
P08603	Complement factor H OS=Homo sapiens OX=9606 GN=CFH PE=1 SV=4	66	2856	59	CFH	9.72009e+07	111998623	9.50569e+07	7.92857e+07	9.17027e+07	8.29894e+07	8.3788e+07	8.52398e+07	1.09549e+08	8.84551e+07	9.66784e+07	9.45108e+07	8.43284e+07	8.51436e+07	9.74538e+07	9.89921e+07	9.4866e+07	9.30854e+07	High	High	High	High	High	High	High	High	High	High	High	High	High	High	High	High	High	High	GN
P01009	Alpha-1-antitrypsin OS=Homo sapiens OX=9606 GN=SERPINA1 PE=1 SV=3	38	10495	38	SERPINA1	7.88458e+08	7.34347e+08	8.93934e+08	7.536e+08	8.05097e+08	6.23549e+08	7.78628e+08	7.10239e+08	968137737	8.04874e+08	8.56749e+08	9.6177e+08	6.9298e+08	8.8444e+08	8.86146e+08	1066386647	1057310367	8.04962e+08	High	High	High	High	High	High	High	High	High	High	High	High	High	High	High	High	High	High	SERPINA1
P00747	Plasminogen OS=Homo sapiens OX=9606 GN=PLG PE=1 SV=2	52	2231	52	PLG	1.17124e+08	1.1962e+08	9.089e+07	8.48796e+07	9.53727e+07	104054819	9.27295e+07	8.14908e+07	9.45221e+07	9.42868e+07	8.64828e+07	6.63274e+07	9.79665e+07	7.77488e+07	1.00993e+08	9.59838e+07	8.20756e+07	7.55521e+07	High	High	High	High	High	High	High	High	High	High	High	High	High	High	High	High	High	High	PLG
P02675	Fibrinogen beta chain OS=Homo sapiens OX=9606 GN=FGB PE=1 SV=2	37	2630	37	FGB	1.58411e+08	1.45308e+08	1.45664e+08	9.02703e+07	1.11777e+08	1.2622e+08	1.02708e+08	1.45876e+08	1.37992e+08	1.15182e+08	1.08194e+08	1.61195e+08	1.48909e+08	1.90148e+08	1.14185e+08	1.03375e+08	1.06418e+08	9.29927e+07	High	High	High	High	High	High	High	High	High	High	High	High	High	High	High	High	High	High	GN
P00751	Complement factor B OS=Homo sapiens OX=9606 GN=CFB PE=1 SV=2	43	1896	43	CFB	5.9563e+07	8.42739e+07	5.90507e+07	4.90636e+07	5.76639e+07	5.52069e+07	4.56132e+07	6.87771e+07	7.8692e+07	4.70827e+07	8.53876e+07	6.77493e+07	4.85923e+07	6.3152e+07	5.19359e+07	5.96233e+07	6.41578e+07	6.42992e+07	High	High	High	High	High	High	High	High	High	High	High	High	High	High	High	High	High	High	GN
P02774	Vitamin D-binding protein OS=Homo sapiens OX=9606 GN=GC PE=1 SV=2	37	3060	37		1.4332e+08	1.45092e+08	1.52178e+08	1.63056e+08	1.41283e+08	1.43303e+08	1.35764e+08	1.55374e+08	1.56219e+08	1.70558e+08	181015522	1.78256e+08	1.63814e+08	1.35175e+08	1.60261e+08	1.5374e+08	1.39229e+08	1.37565e+08	High	High	High	High	High	High	High	High	High	High	High	High	High	High	High	High	High	High	GN
P19823	Inter-alpha-trypsin inhibitor heavy chain H2 OS=Homo sapiens OX=9606 GN=ITIH2 PE=1 SV=2	37	2335	37	ITIH2	7.17817e+07	9.78879e+07	7.54917e+07	5.06208e+07	7.43213e+07	9.01766e+07	7.92888e+07	6.1302e+07	7.71449e+07	7.15129e+07	5.97898e+07	7.20117e+07	7.8174e+07	6.82335e+07	7.12382e+07	8.34672e+07	8.13259e+07	8.03413e+07	High	High	High	High	High	High	High	High	High	High	High	High	High	High	High	High	High	High	ITIH2
Q14624	Inter-alpha-trypsin inhibitor heavy chain H4 OS=Homo sapiens OX=9606 GN=ITIH4 PE=1 SV=4	40	1871	40	ITIH4	4.24825e+07	5.93065e+07	5.40524e+07	4.42261e+07	5.99652e+07	6.75767e+07	5.21006e+07	5.83493e+07	5.78072e+07	6.39082e+07	6.04597e+07	6.07556e+07	6.74959e+07	4.97066e+07	4.49722e+07	7.31277e+07	5.63047e+07	6.33029e+07	High	High	High	High	High	High	High	High	High	High	High	High	High	High	High	High	High	High	ITIH4
P01031	Complement C5 OS=Homo sapiens OX=9606 GN=C5 PE=1 SV=4	54	1033	54	C5	1.53742e+07	2.45301e+07	1.89019e+07	1.66222e+07	1.72232e+07	2.34628e+07	1.73693e+07	1.90748e+07	2.02964e+07	1.9597e+07	1.92787e+07	1.74475e+07	2.05319e+07	1.94568e+07	1.68771e+07	1.95879e+07	1.92729e+07	2.45814e+07	High	High	High	High	High	High	High	High	High	High	High	High	High	High	High	High	High	High	C5
P00734	Prothrombin OS=Homo sapiens OX=9606 GN=F2 PE=1 SV=2	34	1265	34	F2	5.05173e+07	4.98584e+07	4.77585e+07	3.26209e+07	4.32864e+07	4.35448e+07	4.01601e+07	3.74016e+07	4.33026e+07	4.66191e+07	4.3207e+07	3.91891e+07	5.30956e+07	4.2864e+07	4.33795e+07	4.83558e+07	4.08826e+07	4.74631e+07	High	High	High	High	High	High	High	High	High	High	High	High	High	High	High	High	High	High	F2
P00738	Haptoglobin OS=Homo sapiens OX=9606 GN=HP PE=1 SV=1	32	3993	16	HP	6.19031e+08	7.73908e+08	1.41284e+08	4.74524e+08	5.61737e+08	7.49423e+08	1.36236e+08	5.91514e+08	4.90377e+08	3.23128e+08	4.50739e+08	6.29598e+08	3.75424e+08	2.11163e+08	1.91493e+08	3.79825e+08	3.29369e+08	5.62724e+08	High	High	High	High	High	High	High	High	High	High	High	High	High	High	High	High	High	High	HP
P02647	Apolipoprotein A-I OS=Homo sapiens OX=9606 GN=APOA1 PE=1 SV=1	36	4674	36	APOA1	9.21321e+08	7.25924e+08	7.87975e+08	1073325570	8.69226e+08	1096732790	1020793116	7.67348e+08	756484447	8.77855e+08	8.81091e+08	8.87387e+08	1052473065	9.31761e+08	1063729732	1000169996	9.02399e+08	9.69808e+08	High	High	High	High	High	High	High	High	High	High	High	High	High	High	High	High	High	High	APOA1
P19827	Inter-alpha-trypsin inhibitor heavy chain H1 OS=Homo sapiens OX=9606 GN=ITIH1 PE=1 SV=3	29	1639	29	ITIH1	6.0405e+07	101386433	8.22691e+07	7.2575e+07	6.28038e+07	9.2265e+07	8.08711e+07	6.62867e+07	6.86269e+07	6.01496e+07	8.03639e+07	6.31558e+07	7.99712e+07	7.03837e+07	4.92538e+07	8.58435e+07	7.9048e+07	7.488e+07	High	High	High	High	High	High	High	High	High	High	High	High	High	High	High	High	High	High	ITIH1
P02790	Hemopexin OS=Homo sapiens OX=9606 GN=HPX PE=1 SV=2	30	4416	30	HPX	2.66362e+08	2.88836e+08	258945411	2.09289e+08	2.14415e+08	2.30815e+08	223965877	2.34047e+08	2.54672e+08	3.12465e+08	2.86302e+08	2.92874e+08	2.85459e+08	255745520	2.76676e+08	2.93159e+08	2.97015e+08	3.11272e+08	High	High	High	High	High	High	High	High	High	High	High	High	High	High	High	High	High	High	PE
P02671	Fibrinogen alpha chain OS=Homo sapiens OX=9606 GN=FGA PE=1 SV=2	33	2065	33	FGA	1.06017e+08	1.02159e+08	1.01314e+08	6.00894e+07	7.50291e+07	6.95138e+07	6.84458e+07	1.02206e+08	9.3759e+07	8.07962e+07	7.36215e+07	1.40081e+08	1.02697e+08	1.42078e+08	1.01993e+08	7.72944e+07	7.09518e+07	7.66893e+07	High	High	High	High	High	High	High	High	High	High	High	High	High	High	High	High	High	High	FGA
P01871	Immunoglobulin heavy constant mu OS=Homo sapiens OX=9606 GN=IGHM PE=1 SV=4	23	3148	23	IGHM	6.10407e+08	1.51597e+08	448166917	1.69432e+08	3.05313e+08	243938619	2.6089e+08	2.08986e+08	1.95623e+08	1.32088e+08	2.36386e+08	3.97454e+08	9.76808e+07	1.68981e+08	2.41848e+08	1.73127e+08	2.57417e+08	2.55274e+08	High	High	High	High	High	High	High	High	High	High	High	High	High	High	High	High	High	High	IGHM
Q13219	Pappalysin-1 OS=Homo sapiens OX=9606 GN=PAPPA PE=1 SV=3	38	416	38	PAPPA	5.29502e+06	1.21173e+07	6.28487e+06	1.55611e+07	3.41757e+06	9.65428e+06	3.3829e+06	7.69691e+06	6.23664e+06	6.76136e+06	4.11528e+06	2.86364e+06	5.60542e+06	1.01177e+07	3.98584e+06	7.6533e+06	6.35124e+06	6.63424e+06	High	High	High	High	High	High	High	High	High	High	High	High	High	High	High	High	High	High	PAPPA
P01042	Kininogen-1 OS=Homo sapiens OX=9606 GN=KNG1 PE=1 SV=2	30	1325	30	KNG1	5.34427e+07	5.83493e+07	5.04023e+07	5.8162e+07	4.45063e+07	4.93635e+07	5.85771e+07	4.73771e+07	6.2593e+07	6.29121e+07	8.24647e+07	5.54301e+07	5.35416e+07	5.9276e+07	5.85335e+07	6.89153e+07	5.01243e+07	5.38498e+07	High	High	High	High	High	High	High	High	High	High	High	High	High	High	High	High	High	High	KNG1
P01011	Alpha-1-antichymotrypsin OS=Homo sapiens OX=9606 GN=SERPINA3 PE=1 SV=2	26	1191	26	SERPINA3	4.35862e+07	5.87065e+07	6.30973e+07	2.52737e+07	4.67553e+07	5.95639e+07	3.99817e+07	6.41649e+07	5.07889e+07	3.94046e+07	5.48964e+07	3.7715e+07	4.60309e+07	4.49442e+07	5.52508e+07	3.39136e+07	5.5995e+07	6.85809e+07	High	High	High	High	High	High	High	High	High	High	High	High	High	High	High	High	High	High	SERPINA3
P02679	Fibrinogen gamma chain OS=Homo sapiens OX=9606 GN=FGG PE=1 SV=3	27	1534	27	FGG	1.40897e+08	139754140	1.34423e+08	6.66022e+07	9.93649e+07	9.05397e+07	9.86229e+07	1.15627e+08	1.26145e+08	9.50483e+07	8.60347e+07	1.29951e+08	1.2311e+08	1.51632e+08	8.62809e+07	8.69486e+07	8.2502e+07	7.26396e+07	High	High	High	High	High	High	High	High	High	High	High	High	High	High	High	High	High	High	FGG
P0DOX5	Immunoglobulin gamma-1 heavy chain OS=Homo sapiens OX=9606 PE=1 SV=2	20	2821	12		2.64506e+08	3.3598e+08	4.63022e+08	3.88538e+08	3.51336e+08	330530673	3.33174e+08	3.84413e+08	5.13518e+08	5.97206e+08	4.28016e+08	5.84889e+08	4.48613e+08	5.62177e+08	4.67776e+08	4.00009e+08	5.24284e+08	4.69886e+08	High	High	High	High	High	High	High	High	High	High	High	High	High	High	High	High	High	High
P00739	Haptoglobin-related protein OS=Homo sapiens OX=9606 GN=HPR PE=2 SV=2	24	1949	8	HPR	1.34482e+07	2.30561e+07	2.8789e+07	5.14821e+06	7.28444e+06	1.07732e+07	2.70975e+07	9.61131e+06	7.3787e+06	9.12065e+06	1.21857e+07	3.60365e+06	8.64135e+06	6.50346e+06	1.03399e+07	1.05817e+07	9.03575e+06	8.11145e+06	High	High	High	High	High	High	High	High	High	High	High	High	High	High	High	High	High	High	HPR
P01008	Antithrombin-III OS=Homo sapiens OX=9606 GN=SERPINC1 PE=1 SV=1	27	1152	27	SERPINC1	2.56498e+07	3.78615e+07	3.0831e+07	2.15979e+07	2.97247e+07	2.44649e+07	3.75975e+07	2.57595e+07	2.45525e+07	3.89331e+07	4.90602e+07	3.24635e+07	3.69765e+07	2.78723e+07	2.83861e+07	3.60957e+07	3.5699e+07	3.49364e+07	High	High	High	High	High	High	High	High	High	High	High	High	High	High	High	High	High	High	SERPINC1
P01019	Angiotensinogen OS=Homo sapiens OX=9606 GN=AGT PE=1 SV=1	18	963	18	AGT	4.73383e+07	6.71985e+07	5.45096e+07	6.39657e+07	6.52342e+07	6.57466e+07	6.02224e+07	5.98891e+07	6.01095e+07	7.06792e+07	6.37374e+07	4.72403e+07	5.22648e+07	4.8416e+07	5.18366e+07	6.48226e+07	3.76372e+07	4.54038e+07	High	High	High	High	High	High	High	High	High	High	High	High	High	High	High	High	High	High	AGT
P43652	Afamin OS=Homo sapiens OX=9606 GN=AFM PE=1 SV=1	30	889	30	AFM	2.99149e+07	3.12427e+07	2.09626e+07	3.30605e+07	3.40328e+07	2.07876e+07	2.78367e+07	1.95557e+07	2.32476e+07	2.45599e+07	2.25362e+07	2.38021e+07	2.09238e+07	2.31694e+07	2.41003e+07	2.84451e+07	2.20917e+07	2.66089e+07	High	High	High	High	High	High	High	High	High	High	High	High	High	High	High	High	High	High	AFM
P04217	Alpha-1B-glycoprotein OS=Homo sapiens OX=9606 GN=A1BG PE=1 SV=4	16	1588	16	A1BG	9.28085e+07	115136964	8.49967e+07	7.02846e+07	9.66276e+07	5.81467e+07	9.45075e+07	7.63882e+07	8.46035e+07	7.11874e+07	7.65653e+07	5.35416e+07	6.90245e+07	7.8334e+07	3.57797e+07	6.3608e+07	8.50785e+07	6.98762e+07	High	High	High	High	High	High	High	High	High	High	High	High	High	High	High	High	High	High	A1BG
P02749	Beta-2-glycoprotein 1 OS=Homo sapiens OX=9606 GN=APOH PE=1 SV=3	19	888	19	APOH	2.92639e+07	2.64196e+07	2.47534e+07	2.55487e+07	2.78597e+07	1.11095e+07	3.02637e+07	2.53344e+07	2.67163e+07	4.16826e+07	2.53207e+07	2.3442e+07	2.45677e+07	2.61021e+07	3.15899e+07	2.36226e+07	2.04067e+07	3.15094e+07	High	High	High	High	High	High	High	High	High	High	High	High	High	High	High	High	High	High	APOH
P06727	Apolipoprotein A-IV OS=Homo sapiens OX=9606 GN=APOA4 PE=1 SV=4	28	899	28		1.66092e+07	3.08635e+07	2.49353e+07	2.56382e+07	4.8458e+07	2.43867e+07	2.10812e+07	1.32534e+07	2.92276e+07	3.43473e+07	2.22133e+07	3.94267e+07	3.63217e+07	3.14046e+07	4.363e+07	2.55695e+07	1.93466e+07	2.75078e+07	High	High	High	High	High	High	High	High	High	High	High	High	High	High	High	High	High	High	APOA4
P04003	C4b-binding protein alpha chain OS=Homo sapiens OX=9606 GN=C4BPA PE=1 SV=2	25	953	25	C4BPA	2.87325e+07	3.22029e+07	3.42303e+07	1.72001e+07	2.16749e+07	2.88726e+07	1.94017e+07	3.17095e+07	2.49998e+07	2.3011e+07	2.18546e+07	2.42193e+07	1.69237e+07	2.57211e+07	2.23049e+07	2.77319e+07	1.65222e+07	3.42643e+07	High	High	High	High	High	High	High	High	High	High	High	High	High	High	High	High	High	High	C4BPA
P06396	Gelsolin OS=Homo sapiens OX=9606 GN=GSN PE=1 SV=1	24	527	24	GSN	1.18624e+07	1.24013e+07	1.38744e+07	1.11975e+07	1.36e+07	8.56319e+06	1.21439e+07	1.1106e+07	1.12663e+07	1.65354e+07	1.31953e+07	1.56411e+07	1.59867e+07	1.74989e+07	1.69311e+07	1.63894e+07	1.32622e+07	1.25836e+07	High	High	High	High	High	High	High	High	High	High	High	High	High	High	High	High	High	High	GSN
P02765	Alpha-2-HS-glycoprotein OS=Homo sapiens OX=9606 GN=AHSG PE=1 SV=2	14	1899	14		8.70076e+07	8.51992e+07	7.80519e+07	5.26965e+07	9.10089e+07	7.45033e+07	7.35536e+07	7.03289e+07	7.22328e+07	7.91065e+07	8.86318e+07	6.9196e+07	9.91754e+07	7.95213e+07	9.83636e+07	9.02977e+07	6.51777e+07	9.25163e+07	High	High	High	High	High	High	High	High	High	High	High	High	High	High	High	High	High	High	AHSG
P01876	Immunoglobulin heavy constant alpha 1 OS=Homo sapiens OX=9606 GN=IGHA1 PE=1 SV=2	16	2454	11	IGHA1	3.32938e+08	2.45524e+08	2.89274e+08	4.36214e+08	3.15305e+08	2.8833e+08	3.65568e+08	2.24523e+08	442294295	2.66147e+08	3.1111e+08	2.3148e+08	2.83462e+08	3.81846e+08	201406177	2.54787e+08	2.5841e+08	2.82778e+08	High	High	High	High	High	High	High	High	High	High	High	High	High	High	High	High	High	High	IGHA1
P13671	Complement component C6 OS=Homo sapiens OX=9606 GN=C6 PE=1 SV=3	29	456	29	C6	6.90675e+06	9.59035e+06	9.48661e+06	7.39646e+06	8.5542e+06	8.68117e+06	8.14915e+06	9.64101e+06	1.0617e+07	8.75374e+06	1.2004e+07	1.06232e+07	9.88758e+06	9.74652e+06	9.34293e+06	9.53257e+06	8.85407e+06	7.76161e+06	High	High	High	High	High	High	High	High	High	High	High	High	High	High	High	High	High	High	C6
P04004	Vitronectin OS=Homo sapiens OX=9606 GN=VTN PE=1 SV=1	15	1223	15	VTN	8.0034e+07	7.24569e+07	7.24045e+07	5.83312e+07	6.86086e+07	5.70683e+07	7.33431e+07	6.33706e+07	8.61805e+07	70777151	9.08469e+07	6.76379e+07	7.44842e+07	5.92058e+07	6.08521e+07	7.32768e+07	6.85654e+07	7.49371e+07	High	High	High	High	High	High	High	High	High	High	High	High	High	High	High	High	High	High	VTN
P01860	Immunoglobulin heavy constant gamma 3 OS=Homo sapiens OX=9606 GN=IGHG3 PE=1 SV=2	16	2188	8	IGHG3	6.90371e+07	6.13729e+07	3.70198e+07	4.69712e+07	9.49042e+07	3.93859e+07	7.39315e+07	4.29511e+07	7.44214e+07	1.1094e+08	1.39149e+08	129181990	9.52883e+07	1.96136e+08	5.25076e+07	3.65282e+07	9.87103e+07	1.13912e+08	High	High	High	High	High	High	High	High	High	High	High	High	High	High	High	High	High	High	IGHG3
P05546	Heparin cofactor 2 OS=Homo sapiens OX=9606 GN=SERPIND1 PE=1 SV=3	24	874	24	SERPIND1	2.94146e+07	3.64023e+07	1.60962e+07	2.53487e+07	3.0849e+07	4.2e+07	1.50309e+07	2.13016e+07	1.95524e+07	2.57868e+07	2.79224e+07	2.33462e+07	3.2366e+07	1.69373e+07	1.22796e+07	2.8332e+07	2.34002e+07	2.54762e+07	High	High	High	High	High	High	High	High	High	High	High	High	High	High	High	High	High	High	SERPIND1
P01861	Immunoglobulin heavy constant gamma 4 OS=Homo sapiens OX=9606 GN=IGHG4 PE=1 SV=1	13	1603	6	IGHG4	7.30248e+06	1.24929e+07	2.18034e+07	2.59227e+07	4.9815e+07	4.65528e+06	3.41037e+07	1.0494e+07	7.22563e+06	2.71065e+07	5.73683e+06	3.36596e+07	3.15739e+07	3.4218e+07	1.69897e+07	3.11903e+07	1.76443e+07	5.0235e+07	High	High	High	High	High	High	High	High	High	High	High	High	High	High	High	High	High	High	IGHG4
P23142	Fibulin-1 OS=Homo sapiens OX=9606 GN=FBLN1 PE=1 SV=4	22	410	22	FBLN1	6.81431e+06	7.71824e+06	5.3869e+06	7.42217e+06	9.09705e+06	5.98342e+06	1.7641e+07	8.34916e+06	7.90677e+06	9.89546e+06	8.47097e+06	1.2321e+07	7.26323e+06	9.57581e+06	8.1448e+06	4.60494e+06	7.47025e+06	5.21246e+06	High	High	High	High	High	High	High	High	High	High	High	High	High	High	High	High	High	High	FBLN1
P10643	Complement component C7 OS=Homo sapiens OX=9606 GN=C7 PE=1 SV=2	26	396	26	C7	9.51488e+06	9.67961e+06	9.8985e+06	6.67152e+06	9.1243e+06	8.73111e+06	7.20441e+06	6.06267e+06	9.87551e+06	8.57993e+06	6.4515e+06	1.17012e+07	1.17736e+07	1.01257e+07	8.73241e+06	1.05727e+07	7.64283e+06	9.5067e+06	High	High	High	High	High	High	High	High	High	High	High	High	High	High	High	High	High	High	C7
P02766	Transthyretin OS=Homo sapiens OX=9606 GN=TTR PE=1 SV=1	12	1086	12	TTR	4.28597e+07	5.54527e+07	4.2379e+07	4.34762e+07	3.82376e+07	3.88909e+07	4.51071e+07	4.3057e+07	3.67291e+07	6.04797e+07	4.69227e+07	3.48577e+07	5.28093e+07	4.74587e+07	3.5965e+07	5.05892e+07	4.56322e+07	4.56378e+07	High	High	High	High	High	High	High	High	High	High	High	High	High	High	High	High	High	High	TTR
P04278	Sex hormone-binding globulin OS=Homo sapiens OX=9606 GN=SHBG PE=1 SV=2	18	471	18	SHBG	8.57049e+06	7.90339e+06	1.26644e+07	6.33881e+06	9.59344e+06	5.74612e+06	1.04282e+07	7.36056e+06	1.10922e+07	1.40572e+07	1.08657e+07	1.18316e+07	1.10644e+07	1.00895e+07	8.50332e+06	1.62907e+07	1.72825e+07	9.47673e+06	High	High	High	High	High	High	High	High	High	High	High	High	High	High	High	High	High	High	SHBG
P02760	Protein AMBP OS=Homo sapiens OX=9606 GN=AMBP PE=1 SV=1	16	737	16	AMBP	3.19464e+07	3.66944e+07	2.90956e+07	2.43307e+07	2.64662e+07	3.25048e+07	2.54868e+07	2.72028e+07	3.42867e+07	2.64614e+07	2.66822e+07	2.48337e+07	2.67131e+07	2.78496e+07	2.46893e+07	3.00525e+07	2.88671e+07	2.99253e+07	High	High	High	High	High	High	High	High	High	High	High	High	High	High	High	High	High	High	AMBP
P0DOX2	Immunoglobulin alpha-2 heavy chain OS=Homo sapiens OX=9606 PE=1 SV=2	15	1171	9		1.81515e+07	1.38219e+07	1.68723e+07	1.66374e+07	1.90931e+07	1.59863e+07	1.76244e+07	9.54805e+06	2.02628e+07	1.53598e+07	2.96394e+07	1.47243e+07	1.46159e+07	2.54079e+07	1.18754e+07	1.3927e+07	1.97268e+07	1.24583e+07	High	High	High	High	High	High	High	High	High	High	High	High	High	High	High	High	High	High
P01859	Immunoglobulin heavy constant gamma 2 OS=Homo sapiens OX=9606 GN=IGHG2 PE=1 SV=2	14	1710	7	IGHG2	7.49511e+07	4.70896e+07	2.79264e+07	7.92157e+07	9.11428e+07	6.26945e+07	4.17296e+07	4.19665e+07	4.64199e+07	7.15519e+07	3.74831e+07	4.81729e+07	8.01151e+07	6.47089e+07	2.30134e+07	3.2872e+07	5.25664e+07	6.60317e+07	High	High	High	High	High	High	High	High	High	High	High	High	High	High	High	High	High	High	IGHG2
P0DOX7	Immunoglobulin kappa light chain OS=Homo sapiens OX=9606 PE=1 SV=1	9	2355	2		2.23022e+08	1.93311e+08	2.52746e+08	2.49161e+08	2.59845e+08	2.55346e+08	2.06483e+08	1.94996e+08	2.54672e+08	3.49577e+08	240350400	276398531	2.67779e+08	2.51141e+08	2.46998e+08	1.81383e+08	3.01016e+08	2.48959e+08	High	High	High	High	High	High	High	High	High	High	High	High	High	High	High	High	High	High
O43866	CD5 antigen-like OS=Homo sapiens OX=9606 GN=CD5L PE=1 SV=1	19	485	19	CD5L	2.67429e+07	7.25977e+06	2.3372e+07	7.43713e+06	1.52958e+07	1.49196e+07	1.22065e+07	1.26194e+07	8.63149e+06	8.92373e+06	1.39027e+07	2.71868e+07	5.3468e+06	9.41175e+06	1.58029e+07	1.19955e+07	1.72549e+07	1.58522e+07	High	High	High	High	High	High	High	High	High	High	High	High	High	High	High	High	High	High	CD5L
P02649	Apolipoprotein E OS=Homo sapiens OX=9606 GN=APOE PE=1 SV=1	16	815	16	APOE	3.0824e+07	2.16074e+07	1.89468e+07	3.78294e+07	3.25046e+07	32407799	3.19156e+07	2.60201e+07	3.46392e+07	2.27668e+07	2.09106e+07	1.66761e+07	3.59428e+07	2.79158e+07	1.77334e+07	2.86486e+07	1.82278e+07	2.15697e+07	High	High	High	High	High	High	High	High	High	High	High	High	High	High	High	High	High	High	APOE
P01834	Immunoglobulin kappa constant OS=Homo sapiens OX=9606 GN=IGKC PE=1 SV=2	8	2967	2	IGKC	4.69933e+07	3.51194e+07	4.06449e+07	3.28622e+07	6.83099e+07	3.31724e+07	3.69845e+07	3.23376e+07	5.95342e+07	5.11205e+07	6.54777e+07	4.79601e+07	4.75436e+07	4.88624e+07	3.60621e+07	3.10618e+07	4.46927e+07	6.66536e+07	High	High	High	High	High	High	High	High	High	High	High	High	High	High	High	High	High	High	IGKC
P35858	Insulin-like growth factor-binding protein complex acid labile subunit OS=Homo sapiens OX=9606 GN=IGFALS PE=1 SV=1	21	365	21	IGFALS	9.71754e+06	5.88145e+06	6.75246e+06	4.98636e+06	8.39651e+06	6.09316e+06	5.7295e+06	3.60176e+06	6.03343e+06	5.25099e+06	5.27644e+06	4.4997e+06	4.96694e+06	5.08519e+06	4.99568e+06	4.37651e+06	6.19136e+06	4.86875e+06	High	High	High	High	High	High	High	High	High	High	High	High	High	High	High	High	High	High	IGFALS
P69905	Hemoglobin subunit alpha OS=Homo sapiens OX=9606 GN=HBA1 PE=1 SV=2	8	302	8	HBA2; HBA1	4.20417e+06	5.12788e+07	3.66192e+06	6.43127e+06	8.32574e+06	6.23044e+06	5.35984e+06	5.99924e+06	8.40631e+06	4.413e+06	1.17666e+07	2.35143e+06	2.74583e+06	4.19125e+07	2885562	7.81448e+06	4.51067e+06	4.06404e+06	High	High	High	High	High	High	High	High	High	High	High	High	High	High	High	High	High	High	HBA1
P03952	Plasma kallikrein OS=Homo sapiens OX=9606 GN=KLKB1 PE=1 SV=1	25	330	25	KLKB1	4.83315e+06	5.14763e+06	4.97676e+06	4.10726e+06	4.73852e+06	2.57644e+06	7.61243e+06	3.8558e+06	4.90383e+06	5.40688e+06	4.87517e+06	4.10699e+06	5.71014e+06	5.39791e+06	7.83822e+06	6.38146e+06	4.66669e+06	6.51721e+06	High	High	High	High	High	High	High	High	High	High	High	High	High	High	High	High	High	High	KLKB1
P02748	Complement component C9 OS=Homo sapiens OX=9606 GN=C9 PE=1 SV=2	20	397	20	C9	1.09389e+07	1.42262e+07	1.21766e+07	4.67081e+07	1.02551e+07	1.27158e+07	8.98806e+06	1.06388e+07	1.32507e+07	1.0175e+07	1.58027e+07	1.2243e+07	1.17116e+07	1.28133e+07	1.20977e+07	1.27846e+07	1.35291e+07	1.58689e+07	High	High	High	High	High	High	High	High	High	High	High	High	High	High	High	High	High	High	C9
P00736	Complement C1r subcomponent OS=Homo sapiens OX=9606 GN=C1R PE=1 SV=2	20	339	18	C1R	1.48322e+07	1.29991e+07	1.12694e+07	3.79121e+07	1.34579e+07	2.09257e+07	1.61942e+07	1.05726e+07	1.3784e+07	1.81815e+07	2.51881e+07	1.96877e+07	1.98956e+07	3.37782e+07	9.71693e+06	2.31316e+07	1.1807e+07	2.33048e+07	High	High	High	High	High	High	High	High	High	High	High	High	High	High	High	High	High	High	C1R
P27169	Serum paraoxonase/arylesterase 1 OS=Homo sapiens OX=9606 GN=PON1 PE=1 SV=3	14	638	14	PON1	2.37897e+07	9.32275e+06	1.10062e+07	1.15012e+07	1.35869e+07	1.05979e+07	1.93331e+07	1.05417e+07	1.96181e+07	1.47097e+07	9.03935e+06	8.98846e+06	1.21198e+07	4.15696e+06	1.9394e+07	7.94029e+06	1.4959e+07	2.07537e+07	High	High	High	High	High	High	High	High	High	High	High	High	High	High	High	High	High	High	PON1
P11464	Pregnancy-specific beta-1-glycoprotein 1 OS=Homo sapiens OX=9606 GN=PSG1 PE=1 SV=1	14	685	6	PSG1	1.96105e+07	3.82232e+07	1.88643e+07	2.15522e+07	1.55667e+07	2.18691e+07	2.78294e+07	3.1972e+07	2.97234e+07	1.36126e+07	1.88671e+07	2.57071e+07	2.48583e+07	2.87327e+07	2.15188e+07	2.52181e+07	1.98975e+07	3.24811e+06	High	High	High	High	High	High	High	High	High	High	High	High	High	High	High	High	High	Peak Found	PSG1
P07358	Complement component C8 beta chain OS=Homo sapiens OX=9606 GN=C8B PE=1 SV=3	19	242	19	C8B	3.81148e+06	5.2203e+06	6.42626e+06	3.85194e+06	5.6197e+06	6.13912e+06	4.24961e+06	3.80083e+06	4.57395e+06	4.8086e+06	4.82582e+06	5.18724e+06	3.72075e+06	5.82227e+06	3.28299e+06	4.87812e+06	3.25016e+06	4.85732e+06	High	High	High	High	High	High	High	High	High	High	High	High	High	High	High	High	High	High	C8B
P02763	Alpha-1-acid glycoprotein 1 OS=Homo sapiens OX=9606 GN=ORM1 PE=1 SV=1	12	946	9	ORM1	6.09893e+07	7.63573e+07	6.73034e+07	5.15815e+07	5.83648e+07	6.71363e+07	3.18071e+07	8.26517e+07	7.60124e+07	3.72968e+07	5.95676e+07	7.00016e+07	3.94784e+07	5.37297e+07	4.77276e+07	5.43785e+07	7.49753e+07	5.98275e+07	High	High	High	High	High	High	High	High	High	High	High	High	High	High	High	High	High	High	ORM1
P10909	Clusterin OS=Homo sapiens OX=9606 GN=CLU PE=1 SV=1	16	629	16	CLU	3.73194e+07	3.3426e+07	2.45508e+07	2.47863e+07	2.95318e+07	2.53049e+07	2.74946e+07	2.58194e+07	2.9859e+07	3.26032e+07	3.48904e+07	2.81417e+07	2.70393e+07	2.58181e+07	2.4767e+07	3.10025e+07	3.037e+07	2.35348e+07	High	High	High	High	High	High	High	High	High	High	High	High	High	High	High	High	High	High	CLU
P68871	Hemoglobin subunit beta OS=Homo sapiens OX=9606 GN=HBB PE=1 SV=2	11	425	6	HBB	9.08116e+06	1.1863e+08	8.5702e+06	1.22956e+07	1.8945e+07	1.23776e+07	1.21304e+07	1.15663e+07	2.48262e+07	1.16306e+07	2.54469e+07	4.6058e+06	6.39474e+06	9.62907e+07	6.48229e+06	2.07948e+07	1.31131e+07	1.11935e+07	High	High	High	High	High	High	High	High	High	High	High	High	High	High	High	High	High	High	HBB
P00748	Coagulation factor XII OS=Homo sapiens OX=9606 GN=F12 PE=1 SV=3	16	385	16	F12	8.89623e+06	9.88383e+06	6.79389e+06	7.85939e+06	6.82222e+06	7.69178e+06	4.81323e+06	4.42243e+06	9.6205e+06	7.64375e+06	8.65445e+06	7.68604e+06	1.09665e+07	5.95957e+06	9.44607e+06	1.03025e+07	3.30154e+06	11176809	High	High	High	High	High	High	High	High	High	High	High	High	High	High	High	High	High	High	F12
P05155	Plasma protease C1 inhibitor OS=Homo sapiens OX=9606 GN=SERPING1 PE=1 SV=2	17	574	17	SERPING1	3.5722e+07	4.69909e+07	5.14097e+07	1.75998e+07	4.41343e+07	2.58586e+07	3.96989e+07	2.97769e+07	4.75686e+07	2.87602e+07	3.13469e+07	3.64772e+07	2.30461e+07	2.18906e+07	3.67615e+07	3.87653e+07	4.81242e+07	2.70497e+07	High	High	High	High	High	High	High	High	High	High	High	High	High	High	High	High	High	High	SERPING1
P08697	Alpha-2-antiplasmin OS=Homo sapiens OX=9606 GN=SERPINF2 PE=1 SV=3	14	518	14	SERPINF2	8.7059e+06	8.1925e+06	1.15962e+07	9.61848e+06	1.01978e+07	1.06202e+07	1.08475e+07	1.11638e+07	1.32082e+07	1.48452e+07	1.09098e+07	1.12412e+07	1.27491e+07	1.29703e+07	1.06103e+07	1.09325e+07	1.30555e+07	1.13104e+07	High	High	High	High	High	High	High	High	High	High	High	High	High	High	High	High	High	High	SERPINF2
P09871	Complement C1s subcomponent OS=Homo sapiens OX=9606 GN=C1S PE=1 SV=1	20	377	20	C1S	6.36887e+06	5.14143e+06	5.89911e+06	5.307e+06	5.36947e+06	4.72353e+06	5.08177e+06	5.24036e+06	6308646	4.71138e+06	6.7889e+06	5.31315e+06	4.76823e+06	4.34781e+06	4.83607e+06	5.38148e+06	4.75254e+06	5.27713e+06	High	High	High	High	High	High	High	High	High	High	High	High	High	High	High	High	High	High	C1S
P08185	Corticosteroid-binding globulin OS=Homo sapiens OX=9606 GN=SERPINA6 PE=1 SV=1	13	327	13	SERPINA6	1.07397e+07	9.95187e+06	8.90709e+06	8.6951e+06	7.21241e+06	1.06003e+07	1.43273e+07	5.95238e+06	9.70424e+06	1.14925e+07	1.32269e+07	8.75018e+06	1.07991e+07	9.62072e+06	1.09832e+07	1.25112e+07	9.04075e+06	7.55151e+06	High	High	High	High	High	High	High	High	High	High	High	High	High	High	High	High	High	High	SERPINA6
Q00887	Pregnancy-specific beta-1-glycoprotein 9 OS=Homo sapiens OX=9606 GN=PSG9 PE=2 SV=2	19	395	12	PSG9	1.1927e+07	1.82323e+07	1.14182e+07	2.21936e+07	1.38077e+07	3.00729e+07	1.26136e+07	2.28641e+07	1.34472e+07	9.16958e+06	1.0359e+07	2.22366e+07	2.33654e+07	1.30723e+07	8.70862e+06	2.46971e+07	1.57307e+07	2.39946e+06	High	High	High	High	High	High	High	High	High	High	High	High	High	High	High	High	High	High	PSG9
O14791	Apolipoprotein L1 OS=Homo sapiens OX=9606 GN=APOL1 PE=1 SV=5	14	334	14	APOL1	9.18145e+06	1.04672e+07	1.20071e+07	6.22719e+06	7.24576e+06	6.22453e+06	1.3197e+07	8.15181e+06	7.30495e+06	5.38672e+06	7.4682e+06	6.11755e+06	6.33277e+06	5.56766e+06	1.12573e+07	8.78057e+06	8.56677e+06	8.13351e+06	High	High	High	High	High	High	High	High	High	High	High	High	High	High	High	High	High	High	APOL1
P06681	Complement C2 OS=Homo sapiens OX=9606 GN=C2 PE=1 SV=2	21	211	21	C2	4.52583e+07	5.97694e+07	1.19141e+07	2.81664e+07	4.26861e+07	4.27936e+07	1.09682e+07	3.84864e+07	3.85643e+07	2.73922e+07	3.29356e+07	3.63293e+07	1.86336e+07	1.63559e+07	1.06528e+07	1.9487e+07	3.38016e+07	2.80115e+07	High	High	High	High	High	Peak Found	High	High	High	High	High	High	High	High	High	High	High	High	C2
P05156	Complement factor I OS=Homo sapiens OX=9606 GN=CFI PE=1 SV=2	15	259	15	CFI	6.23799e+06	6.82839e+06	5.51334e+06	4.80442e+06	7.60031e+06	6.0782e+06	5.19795e+06	5.6297e+06	8.49211e+06	5.20756e+06	4.78377e+06	6.23083e+06	5.05945e+06	5.46659e+06	4.23443e+06	7.07343e+06	6.20227e+06	7.02309e+06	High	High	High	High	High	High	High	High	High	High	High	High	High	High	High	High	High	High	CFI
P07357	Complement component C8 alpha chain OS=Homo sapiens OX=9606 GN=C8A PE=1 SV=2	14	200	14	C8A	2.64635e+06	3.39021e+06	3.28531e+06	2.35599e+06	2.31578e+06	3.92035e+06	1.85027e+06	2.66627e+06	3.07785e+06	2.31609e+06	2.8381e+06	2.99837e+06	2.57038e+06	3.49831e+06	1.93908e+06	2.8231e+06	1.3125e+06	3.62496e+06	High	High	High	High	High	High	High	High	High	High	High	High	High	High	High	High	High	High	C8A
P04196	Histidine-rich glycoprotein OS=Homo sapiens OX=9606 GN=HRG PE=1 SV=1	12	266	12	HRG	5.05717e+06	2.40053e+06	2.29188e+06	5.15188e+06	2.55073e+06	3.44509e+06	4.53153e+06	595444	3.08166e+06	1.34468e+06	4.46592e+06	4.24958e+06	6.99192e+06	2.55987e+06	5.14354e+06	4.77964e+06	8.48591e+06	8.26166e+06	High	High	High	High	High	High	High	High	High	High	High	High	High	High	High	High	High	High	HRG
Q03591	Complement factor H-related protein 1 OS=Homo sapiens OX=9606 GN=CFHR1 PE=1 SV=2	14	338	3	CFHR1	3.10524e+06	3.23511e+06	3.0002e+06	3.27835e+06	5.47766e+06	3.53094e+06	4.78398e+06	4.44736e+06	4.96094e+06	3.8823e+06	3.48204e+06	3.04606e+06	2.1653e+06	3.09417e+06	3.60339e+06	3.56595e+06	2.42759e+06	3.60484e+06	Peak Found	Peak Found	Peak Found	Peak Found	High	High	High	High	Peak Found	High	High	High	High	High	High	High	High	High	CFHR1
P05543	Thyroxine-binding globulin OS=Homo sapiens OX=9606 GN=SERPINA7 PE=1 SV=2	18	379	18	SERPINA7	2.76685e+07	2.16769e+07	1.97434e+07	3.94275e+07	3.2991e+07	1.87817e+07	3.2978e+07	2.11099e+07	1.92727e+07	2.66325e+07	2.50584e+07	3.43992e+07	2.33234e+07	2.52359e+07	2.22975e+07	2.76981e+07	2.80309e+07	2.08085e+07	High	High	High	High	High	High	High	High	High	High	High	High	High	High	High	High	High	High	SERPINA7
P22792	Carboxypeptidase N subunit 2 OS=Homo sapiens OX=9606 GN=CPN2 PE=1 SV=3	14	242	14	CPN2	8.19836e+06	8.34963e+06	5.45941e+06	8.06681e+06	1.06356e+07	7.53229e+06	7.23472e+06	5.95435e+06	5.78806e+06	4.47895e+06	5.05814e+06	3.98564e+06	4.74345e+06	4.4201e+06	3.95211e+06	5.2424e+06	4.711e+06	5.77924e+06	High	High	High	High	High	High	High	High	High	High	High	High	High	High	High	High	High	High	CPN2
Q06033	Inter-alpha-trypsin inhibitor heavy chain H3 OS=Homo sapiens OX=9606 GN=ITIH3 PE=1 SV=2	15	162	15	ITIH3	3.14648e+06	4.23567e+06	2.55059e+06	2.91846e+06	2.30035e+06	4.10084e+06	1.89281e+06	4.53888e+06	4.78375e+06	2.91624e+06	3.36448e+06	2.75015e+06	1.61125e+06	2.50693e+06	1.74319e+06	2.06361e+06	3.78593e+06	3.84009e+06	High	High	High	High	High	High	High	High	High	High	High	High	High	High	High	High	High	High	ITIH3
Q96PD5	N-acetylmuramoyl-L-alanine amidase OS=Homo sapiens OX=9606 GN=PGLYRP2 PE=1 SV=1	13	180	13	PGLYRP2	2.15851e+06	2.85018e+06	2.72991e+06	3.02529e+06	3.1776e+06	1.94354e+06	1.8923e+06	2.18356e+06	3.24053e+06	2.30017e+06	2.57105e+06	1.85058e+06	5.01908e+06	4.28724e+06	2.69977e+06	2.98979e+06	3.133e+06	3.33589e+06	High	High	High	High	High	High	High	High	High	High	High	High	High	High	High	High	High	High	PGLYRP2
P02750	Leucine-rich alpha-2-glycoprotein OS=Homo sapiens OX=9606 GN=LRG1 PE=1 SV=2	11	403	11	LRG1	4.58106e+06	7.87538e+06	7.99655e+06	3.58754e+06	4.41519e+06	5.1797e+06	5.06644e+06	5.93027e+06	7.38877e+06	6.20149e+06	6.68855e+06	5.22406e+06	4.56931e+06	5.91299e+06	8.19214e+06	4.86507e+06	6.9068e+06	9.34239e+06	High	High	High	High	High	High	High	High	High	High	High	High	High	High	High	High	High	High	LRG1
Q00888	Pregnancy-specific beta-1-glycoprotein 4 OS=Homo sapiens OX=9606 GN=PSG4 PE=2 SV=3	16	298	7	PSG4	1.45999e+08	1.60544e+08	1.92283e+08	1.76318e+08	1.37109e+08	1.63869e+08	1.49692e+08	1.71795e+08	1.4757e+08	1.59088e+08	160898132	1.70947e+08	1.88939e+08	1.50742e+08	1.77515e+08	1.48217e+08	1.52046e+08	1.69079e+08	High	Peak Found	High	Peak Found	High	High	High	Peak Found	High	High	High	High	High	High	High	High	High	High	PSG4
Q08380	Galectin-3-binding protein OS=Homo sapiens OX=9606 GN=LGALS3BP PE=1 SV=1	13	212	13	LGALS3BP	3.53906e+06	9.12158e+06	3.14833e+06	3.62889e+06	872465	1.53165e+06	4.05519e+06	1.86002e+06	5.78436e+06	3.38024e+06	2.21177e+06	4.52394e+06	2.18916e+06	2.36977e+06	2.63082e+06	2.86178e+06	4.33404e+06	2.49305e+06	High	High	High	High	Peak Found	High	High	High	High	High	High	High	High	High	High	High	High	High	LGALS3BP
P0DOX8	Immunoglobulin lambda-1 light chain OS=Homo sapiens OX=9606 PE=1 SV=1	7	2144	3		1.2748e+08	8.44963e+07	1.23214e+08	2.09246e+08	1.54623e+08	150779614	128084882	1.85063e+08	1.89922e+08	1.62453e+08	1.34449e+08	1.68243e+08	1.46311e+08	2.01401e+08	130600443	1.4815e+08	1.40224e+08	1.3817e+08	High	High	High	High	High	High	High	High	High	High	High	High	High	High	High	High	High	High
P0DOY2	Immunoglobulin lambda constant 2 OS=Homo sapiens OX=9606 GN=IGLC2 PE=1 SV=1	5	2341	1	IGLC2	3.9087e+07	1.44126e+07	2.66676e+07	4.49432e+07	4.48567e+07	3.92992e+07	2.77997e+07	35411851	4.76515e+07	3.05602e+07	3.50414e+07	5.47718e+07	2.90094e+07	7.05952e+07	3.79623e+07	4.75301e+07	3.04482e+07	6.20751e+07	High	High	High	High	High	High	High	High	High	High	High	High	High	High	High	High	High	High	IGLC2
Q16557	Pregnancy-specific beta-1-glycoprotein 3 OS=Homo sapiens OX=9606 GN=PSG3 PE=2 SV=2	13	384	3	PSG3	144448	143410	212494	396045	142119	346977	306616	476662	257218	214266	240919	566153	617550	341300	290004	393769	314402	80467.5	Peak Found	Peak Found	Peak Found	High	Peak Found	High	High	High	Peak Found	Peak Found	Peak Found	High	High	High	Peak Found	Peak Found	Peak Found	Peak Found	PSG3
P02652	Apolipoprotein A-II OS=Homo sapiens OX=9606 GN=APOA2 PE=1 SV=1	8	1869	8	APOA2	1.68394e+08	9.15274e+07	8.4432e+07	1.74747e+08	1.77592e+08	1.45628e+08	1.31697e+08	1.03453e+08	1.31994e+08	1.02338e+08	1.04756e+08	9.74395e+07	1.26281e+08	1.23409e+08	1.15431e+08	1.15577e+08	1.04999e+08	1.1004e+08	High	High	High	High	High	High	High	High	High	High	High	High	High	High	High	High	High	High	APOA2
P25311	Zinc-alpha-2-glycoprotein OS=Homo sapiens OX=9606 GN=AZGP1 PE=1 SV=2	13	394	13	AZGP1	2.67681e+07	3.30476e+07	2.22824e+07	20768173	2.55123e+07	2.08972e+07	2.7212e+07	2.00135e+07	2.28722e+07	4.90379e+07	4.95516e+07	4.41973e+07	5.01671e+07	3.47779e+07	3.10211e+07	6.12398e+07	4.9024e+07	3.67288e+07	High	High	High	High	High	High	High	High	High	High	High	High	High	High	High	High	High	High	AZGP1
P36955	Pigment epithelium-derived factor OS=Homo sapiens OX=9606 GN=SERPINF1 PE=1 SV=4	12	210	12	SERPINF1	3.23988e+06	2.63558e+06	3.15366e+06	3.03185e+06	3.71152e+06	3.37841e+06	2.8137e+06	3.64175e+06	3.31147e+06	4.2892e+06	4.24947e+06	3.97275e+06	4.82896e+06	4.10728e+06	4.59023e+06	4.93499e+06	4.24895e+06	4.0214e+06	High	High	High	High	High	High	High	High	High	High	High	High	High	High	High	High	High	High	SERPINF1
P15169	Carboxypeptidase N catalytic chain OS=Homo sapiens OX=9606 GN=CPN1 PE=1 SV=1	11	109	11	CPN1	5.92008e+06	9.72556e+06	9.23095e+06	4.66529e+06	5.87422e+06	7.57096e+06	7.46771e+06	3.19681e+06	7.04563e+06	4.82366e+06	7.34212e+06	6.29574e+06	5.14432e+06	7.64971e+06	2.20968e+06	5.37527e+06	7.82856e+06	5.30915e+06	High	High	High	High	High	High	High	High	High	High	High	High	High	High	High	High	High	High	CPN1
P51884	Lumican OS=Homo sapiens OX=9606 GN=LUM PE=1 SV=2	11	240	11	LUM	3.5012e+06	3.77784e+06	4.35104e+06	4.97915e+06	5.31509e+06	2.94077e+06	3.04351e+06	3.69023e+06	4.59452e+06	4.40983e+06	2.77773e+06	3.35698e+06	3.0656e+06	2.48999e+06	3.32675e+06	3.51309e+06	4.11765e+06	2.53071e+06	High	High	High	High	High	High	High	High	High	High	High	High	High	High	High	High	High	High	LUM
P19652	Alpha-1-acid glycoprotein 2 OS=Homo sapiens OX=9606 GN=ORM2 PE=1 SV=2	9	636	6	ORM2	7.13107e+06	1.02309e+07	8.23305e+06	8.19115e+06	9.77533e+06	1.06182e+07	4.48799e+06	7.00038e+06	8.80712e+06	5.37011e+06	2.23977e+07	1.72572e+07	4.57409e+06	9.06632e+06	4.94337e+06	7.62806e+06	5.90003e+06	6.33633e+06	High	High	High	High	High	High	High	High	High	High	High	High	High	High	High	High	High	High	ORM2
P29622	Kallistatin OS=Homo sapiens OX=9606 GN=SERPINA4 PE=1 SV=3	12	129	12	SERPINA4	2.07869e+06	2.74538e+06	2.46249e+06	2.64782e+06	3.15996e+06	2.24852e+06	2.69712e+06	1.53736e+06	2.81755e+06	2.82158e+06	2.72464e+06	1.34678e+06	2.90652e+06	1.75494e+06	2.02711e+06	2.93685e+06	1.57417e+06	1.89172e+06	High	High	High	High	High	High	High	High	High	High	High	High	High	High	High	High	High	High	SERPINA4
P02655	Apolipoprotein C-II OS=Homo sapiens OX=9606 GN=APOC2 PE=1 SV=1	5	305	5	APOC2	1.92622e+07	1.47496e+07	1.20017e+07	1.61844e+07	1.69694e+07	1.57953e+07	1.20451e+07	1.28395e+07	2.04346e+07	8.87598e+06	1.08103e+07	1.09123e+07	1.30427e+07	8.59421e+06	9.6057e+06	9.95322e+06	1.86857e+07	8.59759e+06	High	High	High	High	High	High	High	High	High	High	High	High	High	High	High	High	High	High	APOC2
Q13046	Putative pregnancy-specific beta-1-glycoprotein 7 OS=Homo sapiens OX=9606 GN=PSG7 PE=5 SV=3	11	331	4			567625	369510	1.19189e+06	462351						846196	1.98404e+06	37801				733496	17718	Not Found	High	High	High	High	Not Found	Not Found	Not Found	Not Found	Not Found	High	High	Peak Found	Not Found	Not Found	Not Found	High	Peak Found	PSG7
P07225	Vitamin K-dependent protein S OS=Homo sapiens OX=9606 GN=PROS1 PE=1 SV=1	12	154	12	PROS1	2.70518e+06	3.25259e+06	3.02925e+06	2.68124e+06	2.30761e+06	2.74616e+06	2.01772e+06	2.1224e+06	2.69357e+06	2.19524e+06	2.26513e+06	2.41157e+06	2.23297e+06	2.25734e+06	1.95122e+06	2.24554e+06	1.50664e+06	2.55149e+06	High	High	High	High	High	High	High	High	High	High	High	High	High	High	High	High	High	High	PROS1
P0DOX3	Immunoglobulin delta heavy chain OS=Homo sapiens OX=9606 PE=1 SV=1	11	128	11		2.20324e+06	6.9227e+06	6.01674e+06	872325	732934	947439	1.10436e+06	3.50305e+06	2.2818e+06	1.83884e+06	3.089e+06	3.21918e+06	795770	454336	1.84017e+06	1.25669e+06	1.37837e+06	898904	High	High	High	High	High	High	High	High	High	High	High	High	Peak Found	High	High	High	High	High
P13727	Bone marrow proteoglycan OS=Homo sapiens OX=9606 GN=PRG2 PE=1 SV=2	9	243	9	PRG2	4.10322e+06	1.07298e+07	6.60901e+06	1.39361e+07	3.56558e+06	7.82619e+06	2.14568e+06	7.43384e+06	5.5368e+06	6.49549e+06	4.51005e+06	3.41326e+06	5.61199e+06	6.64959e+06	4.73958e+06	7.82759e+06	4.70497e+06	5.42247e+06	High	High	High	High	High	High	High	High	High	High	High	High	High	High	High	High	High	High	PRG2
P02042	Hemoglobin subunit delta OS=Homo sapiens OX=9606 GN=HBD PE=1 SV=2	6	138	1	HBD																			Not Found	High	Not Found	Not Found	Not Found	Not Found	Not Found	Not Found	Not Found	Not Found	Not Found	Not Found	Not Found	Not Found	Not Found	Not Found	Not Found	Not Found	HBD
Q15238	Pregnancy-specific beta-1-glycoprotein 5 OS=Homo sapiens OX=9606 GN=PSG5 PE=1 SV=3	9	156	1	PSG5	86437.1	88625	56601.1	87128	49129.7		62843		81428.2			170659		118875					Peak Found	Peak Found	Peak Found	Peak Found	Peak Found	Not Found	Peak Found	Not Found	Peak Found	Not Found	Not Found	High	Not Found	Peak Found	Not Found	Not Found	Not Found	Not Found	PSG5
P04264	Keratin, type II cytoskeletal 1 OS=Homo sapiens OX=9606 GN=KRT1 PE=1 SV=6	12	67	11	KRT1	1.76885e+07	5.26342e+06	2.11507e+07	2.45055e+06	6.37626e+06	5.56427e+06	6.55899e+06	2.81207e+06	6.54885e+06	4.14425e+06	6.9709e+06	1.92045e+07	2.38898e+06	3.90675e+06	7.54496e+06	5.09565e+06	7.66733e+06	8.07337e+06	High	High	High	Peak Found	Peak Found	High	High	Peak Found	High	High	Peak Found	High	Peak Found	High	High	Peak Found	Peak Found	Peak Found	KRT1
P02753	Retinol-binding protein 4 OS=Homo sapiens OX=9606 GN=RBP4 PE=1 SV=3	10	337	10	RBP4	7.91897e+06	7.18692e+06	7.49018e+06	7.41845e+06	8.36761e+06	5.58946e+06	3.27019e+06	7.01741e+06	5.08347e+06	1.1279e+07	8.51065e+06	7.88042e+06	1.12123e+07	5.27927e+06	1.26128e+07	1.0806e+07	7.72152e+06	8.67709e+06	High	High	High	High	High	High	High	High	High	High	High	High	High	High	High	High	High	High	RBP4
Q14520	Hyaluronan-binding protein 2 OS=Homo sapiens OX=9606 GN=HABP2 PE=1 SV=1	10	154	10	HABP2	3.00118e+06	2.6997e+06	2.54177e+06	2.05725e+06	3.38122e+06	3.42225e+06	2.86851e+06	2.46171e+06	2.83381e+06	3.13779e+06	4.28012e+06	2.54355e+06	3.27256e+06	2.32794e+06	3.07005e+06	3.34495e+06	3.21249e+06	2.51051e+06	High	High	High	High	High	High	High	High	High	High	High	High	High	High	High	High	High	High	HABP2
P36980	Complement factor H-related protein 2 OS=Homo sapiens OX=9606 GN=CFHR2 PE=1 SV=1	7	149	2	CFHR2	327999	390922	392608	206721	288679	75785.3	247232	304105	555369	166585	83023.9	484762	70936.8	235516	298252	97128.5	51882.5	150717	High	High	High	High	High	Peak Found	Peak Found	Peak Found	High	High	Peak Found	High	Peak Found	Peak Found	Peak Found	Peak Found	Peak Found	Peak Found	CFHR2
O75882	Attractin OS=Homo sapiens OX=9606 GN=ATRN PE=1 SV=2	10	83	10	ATRN	2.79322e+06	3.32104e+06	2.80272e+06	1.96452e+06	2.25959e+06	2.54115e+06	2.19005e+06	1.79448e+06	2.54651e+06	1.5082e+06	1.57629e+06	1.43208e+06	1.5048e+06	1.42358e+06	1.37475e+06	1.68466e+06	1.83551e+06	1.41241e+06	High	High	High	High	High	High	High	High	High	High	High	High	High	High	High	High	High	High	ATRN
P02746	Complement C1q subcomponent subunit B OS=Homo sapiens OX=9606 GN=C1QB PE=1 SV=3	7	166	7	C1QB	3.40799e+06	2.98485e+06	3.92286e+06	1.00324e+07	4.16932e+06	4.07039e+06	2.69006e+06	4.09677e+06	3.46008e+06	3.11164e+06	4.45859e+06	3.38107e+06	3.09462e+06	2.57441e+06	2.64243e+06	2.33473e+06	3.14972e+06	4.22732e+06	High	High	High	High	High	High	High	High	High	High	High	High	High	High	High	High	High	High	C1QB
P80108	Phosphatidylinositol-glycan-specific phospholipase D OS=Homo sapiens OX=9606 GN=GPLD1 PE=1 SV=3	12	86	12	GPLD1	679865	1.38325e+06	1.10227e+06	1.78843e+06	1.41577e+06	1.29982e+06	2.23106e+06	1.6463e+06	1.46736e+06	1.57796e+06	3.2242e+06	1.66498e+06	1.6906e+06	1.69268e+06	1.13273e+06	2.19463e+06	1.37477e+06	1.29727e+06	High	High	High	High	High	High	High	High	High	High	High	High	High	High	High	High	High	High	GPLD1
O95445	Apolipoprotein M OS=Homo sapiens OX=9606 GN=APOM PE=1 SV=2	10	238	10	APOM	5.73851e+06	6.20217e+06	6.0282e+06	4.82949e+06	6.38836e+06	4.82903e+06	4.85148e+06	3.91995e+06	3.54419e+06	5.01559e+06	5.54443e+06	4.0039e+06	5.64978e+06	5.27911e+06	4.17099e+06	5.48425e+06	5.93031e+06	6.20362e+06	High	High	High	High	High	High	High	High	High	High	High	High	High	High	High	High	High	High	APOM
P00742	Coagulation factor X OS=Homo sapiens OX=9606 GN=F10 PE=1 SV=2	10	109	10	F10	1.7852e+06	1.54076e+06	1.39867e+06	607395	1.28611e+06	924396	551311	736354	1.51006e+06	1.18062e+06	1.71843e+06	1.41327e+06	1.30676e+06	1.16391e+06	1e+06	1.56014e+06	1.56595e+06	926740	High	High	High	High	High	High	High	High	High	High	High	High	High	High	High	High	High	High	F10
P35527	Keratin, type I cytoskeletal 9 OS=Homo sapiens OX=9606 GN=KRT9 PE=1 SV=3	8	29	8	KRT9	2.6428e+06	3.05847e+06	1.37794e+06	2.34275e+06	1.9631e+06	4.51565e+06	567060	1.88079e+06	1.96338e+06	624544	619656	1.07549e+06	53693.5	240203	472011	417702	38449.6	537318	High	High	High	High	Peak Found	High	Peak Found	Peak Found	High	High	Peak Found	High	Peak Found	Peak Found	High	High	Peak Found	Peak Found	KRT9
P11465	Pregnancy-specific beta-1-glycoprotein 2 OS=Homo sapiens OX=9606 GN=PSG2 PE=2 SV=2	7	209	2	PSG2	985903	1.06621e+06	937711	586514	936281	978793	1.06066e+06	646665	699427	481764	289708	1.14604e+06	336279	1.12163e+06	419724	1.28417e+06	492994	206875	High	High	High	High	High	High	High	High	Peak Found	High	Peak Found	High	High	High	High	High	High	Peak Found	PSG2
P02656	Apolipoprotein C-III OS=Homo sapiens OX=9606 GN=APOC3 PE=1 SV=1	6	252	6	APOC3	1.01401e+08	5.32873e+07	2.01807e+07	6.00195e+07	9.52444e+07	7.71957e+07	6.51944e+07	5.53873e+07	7.09971e+07	4.65184e+07	5.67033e+07	3.31048e+07	5.94926e+07	4.00424e+07	4.62157e+07	4.91152e+07	5.47595e+07	4.5588e+07	High	High	High	High	High	High	High	High	High	High	High	High	High	High	High	High	High	High	APOC3
Q9UGM5	Fetuin-B OS=Homo sapiens OX=9606 GN=FETUB PE=1 SV=2	8	101	8	FETUB	1.63353e+06	2.58041e+06	1.87157e+06	1.05431e+06	1.6533e+06	2.09646e+06	1.21756e+06	1.70396e+06	2.09987e+06	2.21939e+06	2.27486e+06	1.2853e+06	1.7574e+06	1.29491e+06	2.0143e+06	1.8951e+06	1.6048e+06	1.57537e+06	High	High	High	High	High	High	High	High	High	High	High	High	High	High	High	High	High	High	FETUB
A0M8Q6	Immunoglobulin lambda constant 7 OS=Homo sapiens OX=9606 GN=IGLC7 PE=1 SV=3	4	1092	2	IGLC7	78812.4	84113	54661.3	188152	126458		125723	9685.58	10119.9	208152	119384	486254	99111.4	1.19859e+06	605791	362127	103360	273824	High	High	High	High	High	Not Found	High	Peak Found	Peak Found	High	High	High	High	High	High	High	Peak Found	High	IGLC7
P18428	Lipopolysaccharide-binding protein OS=Homo sapiens OX=9606 GN=LBP PE=1 SV=3	6	85	6	LBP	783363	1.05365e+06	870353	1.05674e+06	715991	971493	567306	1.30833e+06	1.86467e+06	977707	2.19365e+06	817398	869669	1.0139e+06	816252	1.12297e+06	817509	1.50114e+06	High	High	High	High	High	High	High	High	High	High	High	High	High	High	High	High	High	High	LBP
O43184	Disintegrin and metalloproteinase domain-containing protein 12 OS=Homo sapiens OX=9606 GN=ADAM12 PE=1 SV=3	8	62	8	ADAM12	1.13153e+06	1.38791e+06	684295	748646	922651	888909	1.1223e+06	972602	1.52071e+06	455810	566124	979909	993389	876024	779541	985795	804552	557036	High	High	High	High	High	High	High	High	High	High	Peak Found	High	High	Peak Found	High	High	High	High	ADAM12
P35542	Serum amyloid A-4 protein OS=Homo sapiens OX=9606 GN=SAA4 PE=1 SV=2	5	116	5	SAA4	2.52449e+06	2.59865e+06	1.08443e+06	5.82253e+06	1.88812e+06	3.44924e+06	1.60537e+06	3.26345e+06	2.8248e+06	4.10519e+06	3.32644e+06	5.76972e+06	4.05646e+06	2.66897e+06	3.74682e+06	4.51922e+06	5.95273e+06	9.32564e+06	High	High	High	High	High	High	High	High	High	High	High	High	High	High	High	High	High	High	SAA4
P07360	Complement component C8 gamma chain OS=Homo sapiens OX=9606 GN=C8G PE=1 SV=3	6	143	6	C8G	2.14192e+06	2.59351e+06	2.64167e+06	1.52199e+06	1.84278e+06	2.43466e+06	1.49048e+06	1.89493e+06	2.32849e+06	2.06158e+06	2.47952e+06	2.78898e+06	1.88818e+06	3.10562e+06	2.05095e+06	2.44719e+06	1.17063e+06	2.68916e+06	High	High	High	High	High	High	High	High	High	High	High	High	High	High	High	High	High	High	C8G
Q9UQ72	Pregnancy-specific beta-1-glycoprotein 11 OS=Homo sapiens OX=9606 GN=PSG11 PE=2 SV=3	7	85	3	PSG11	272088	622308	335496	679082	498939	336959	506071	515937	561767	259573	213577	404574	185117	141673	586458	459956	382314	105255	High	High	High	High	High	High	High	High	High	Peak Found	Peak Found	High	Peak Found	Peak Found	High	High	High	Peak Found	PSG11
Q96IY4	Carboxypeptidase B2 OS=Homo sapiens OX=9606 GN=CPB2 PE=1 SV=2	7	59	7	CPB2	1.284e+06	1.19782e+06	855638	1.18759e+06	1.42958e+06	1.26952e+06	1.06854e+06	1.06695e+06	863421	1.15925e+06	1.33852e+06	905640	1.45939e+06	1.32389e+06	868973	1.44809e+06	1.08783e+06	1.00929e+06	High	High	High	High	High	High	High	High	High	High	High	High	High	High	High	High	High	High	CPB2
P60709	Actin, cytoplasmic 1 OS=Homo sapiens OX=9606 GN=ACTB PE=1 SV=1	9	32	2	ACTB	1.21018e+06	1.019e+06	1.81941e+06	3.64557e+06	1.24307e+06	2.18938e+06	1.1897e+06	2.43408e+06	1.61223e+06	2.29658e+06	1.70465e+06	2.5183e+06	1.70695e+06	1.21107e+06	3.23879e+06	2.47142e+06	2.81587e+06	3.96447e+06	Peak Found	Peak Found	High	Peak Found	Peak Found	High	High	High	High	High	Peak Found	Peak Found	Peak Found	Peak Found	High	High	High	High	ACTB
P02654	Apolipoprotein C-I OS=Homo sapiens OX=9606 GN=APOC1 PE=1 SV=1	5	281	5	APOC1	2.58019e+07	1.5579e+07	2.19528e+07	1.58493e+07	2.2983e+07	1.99255e+07	8.99802e+06	7.02546e+06	2.48012e+07	2.0583e+07	1.08898e+07	1.93703e+07	2.06912e+07	2.19449e+07	1.08725e+07	1.80156e+07	3.45662e+07	1.65874e+07	High	High	High	High	High	High	High	High	High	High	High	High	High	High	High	High	High	High	APOC1
P0DJI8	Serum amyloid A-1 protein OS=Homo sapiens OX=9606 GN=SAA1 PE=1 SV=1	4	42	3	SAA1	363238	247594	238156	353270	205162	1.26662e+06		1.65906e+06	447061	474410	613691	474432	52886	857169	544212	546375	2.06919e+06	7.59222e+06	Peak Found	Peak Found	Peak Found	Peak Found	Peak Found	High	Not Found	High	Peak Found	High	High	High	Not Found	High	High	High	High	High	SAA1
P05090	Apolipoprotein D OS=Homo sapiens OX=9606 GN=APOD PE=1 SV=1	7	251	7	APOD	9.75292e+06	7.61106e+06	9.13381e+06	6.30456e+06	8.44519e+06	9.50948e+06	8.30814e+06	5.03249e+06	1.15807e+07	7.08324e+06	4.76136e+06	4.22046e+06	8.00448e+06	9.98005e+06	5.58009e+06	7.43192e+06	8.77615e+06	9.5753e+06	High	High	High	High	High	High	High	High	High	High	High	High	High	High	High	High	High	High	APOD
P01591	Immunoglobulin J chain OS=Homo sapiens OX=9606 GN=JCHAIN PE=1 SV=4	6	301	6	IGJ; JCHAIN	4.57379e+07	1.66558e+07	2.7474e+07	1.08442e+07	2.66328e+07	1.39563e+07	1.57142e+07	1.10287e+07	1.96449e+07	9.80049e+06	1.13385e+07	2.61622e+07	1.05614e+07	1.31759e+07	1.16164e+07	1.49554e+07	1.62962e+07	1.85754e+07	High	High	High	High	High	High	High	High	High	High	High	High	High	High	High	High	High	High	JCHAIN
P68133	Actin, alpha skeletal muscle OS=Homo sapiens OX=9606 GN=ACTA1 PE=1 SV=1	8	23	1	ACTA1	56702.2	42451.8	225396	157936	124968	144506	123338	205619	158824	82298	65716	30673	50184.9		157576	88490.3		105502	Peak Found	Peak Found	High	Peak Found	High	Peak Found	High	High	High	Peak Found	Peak Found	Peak Found	Peak Found	Not Found	Peak Found	Peak Found	Not Found	Peak Found	ACTA1
P0DML3	Chorionic somatomammotropin hormone 2 OS=Homo sapiens OX=9606 GN=CSH2 PE=1 SV=1	6	32	6	CSH2; CSH1	864087	1.60002e+06	1.60002e+06	683186	1.161e+06	934180	1.3989e+06	1.47487e+06	1.75498e+06	739602	948683	1.27228e+06	640201	874724	627423	503882	1.04001e+06	201108	Peak Found	High	High	High	High	Peak Found	High	High	High	High	High	High	High	High	High	Peak Found	High	Peak Found	CSH2
O75636	Ficolin-3 OS=Homo sapiens OX=9606 GN=FCN3 PE=1 SV=2	6	80	6	FCN3	763284	1.0744e+06	973981	788702	535929	1.4775e+06	521099	1.01119e+06	1.18087e+06	2.29501e+06	1.06848e+06	1.53868e+06	1.36782e+06	1.48147e+06	330454	1.30234e+06	923912	1.2091e+06	High	High	High	High	High	High	Peak Found	High	High	High	High	High	High	High	High	High	High	High	FCN3
P05452	Tetranectin OS=Homo sapiens OX=9606 GN=CLEC3B PE=1 SV=3	6	41	6	CLEC3B	659390	700552	965489	753325	861738	819051	573204	577271	792158	700998	957962	856597	775382	629472	599696	1.14915e+06	684875	551040	Peak Found	Peak Found	High	High	High	High	High	Peak Found	High	High	High	High	High	High	High	High	High	High	CLEC3B
Q00889	Pregnancy-specific beta-1-glycoprotein 6 OS=Homo sapiens OX=9606 GN=PSG6 PE=2 SV=1	8	202	1	PSG6	158787	88093.1	131558	89780.4	144380	120278	92785.4	109204	123282	46910.8	80963.7	101244	53808.4	79694.6	115384	73223.8	135267	22894.5	Peak Found	High	High	Peak Found	Peak Found	Peak Found	Peak Found	Peak Found	Peak Found	Peak Found	Peak Found	Peak Found	Peak Found	Peak Found	Peak Found	Peak Found	Peak Found	Peak Found	PSG6
P11226	Mannose-binding protein C OS=Homo sapiens OX=9606 GN=MBL2 PE=1 SV=2	7	14	7	MBL2	773541	3.32474e+06	2.29874e+06	279642	591174	735622	797241	755934	1.45843e+06	509514	1.1947e+06	1.00292e+06	219787	47343.5	494662	324483	941173	212561	Peak Found	High	High	Peak Found	Peak Found	Peak Found	High	Peak Found	High	Peak Found	Peak Found	Peak Found	Peak Found	Peak Found	Peak Found	Peak Found	High	Peak Found	MBL2
P02747	Complement C1q subcomponent subunit C OS=Homo sapiens OX=9606 GN=C1QC PE=1 SV=3	5	181	5	C1QC	5.22287e+06	4.34649e+06	6.91739e+06	3.52439e+06	5.56917e+06	3.85913e+06	4.98767e+06	5.41465e+06	6.20254e+06	4.72638e+06	6.35175e+06	6.0453e+06	5.04064e+06	4.58995e+06	4.24168e+06	3.29768e+06	3.94631e+06	6.83973e+06	High	High	High	High	High	High	High	High	High	High	High	High	High	High	High	High	High	High	C1QC
P01619	Immunoglobulin kappa variable 3-20 OS=Homo sapiens OX=9606 GN=IGKV3-20 PE=1 SV=2	3	207	2	IGKV3-20	1.67212e+07	8.88775e+06	1.35834e+07	8.28961e+06	1.3787e+07	9.19642e+06	9.90789e+06	1.02393e+07	12527428	1.11181e+07	1.09383e+07	1.28215e+07	1.16577e+07	1.35839e+07	1.19761e+07	1.00837e+07	1.45145e+07	1.02297e+07	High	High	High	High	High	High	High	High	High	High	High	High	High	High	High	High	High	High	IGKV3-20
P02743	Serum amyloid P-component OS=Homo sapiens OX=9606 GN=APCS PE=1 SV=2	6	179	6	APCS	7.29957e+06	5.6964e+06	4.72511e+06	4.74443e+06	7.46502e+06	8.50516e+06	1.93031e+06	7.79392e+06	3.5427e+06	5.13969e+06	2.39349e+06	3.04858e+06	5.9315e+06	4.54048e+06	802227	5.92787e+06	5.13241e+06	2.38289e+06	High	High	High	High	High	High	High	High	High	High	High	High	High	High	High	High	High	High	APCS
P80748	Immunoglobulin lambda variable 3-21 OS=Homo sapiens OX=9606 GN=IGLV3-21 PE=1 SV=2	3	90	1	IGLV3-21	17876.3	132304	195933	32851.7	150369		192565		182306	663651	31804.6	317384	162435	770685	24803.7	431796		282988	Peak Found	High	High	Peak Found	Peak Found	Not Found	High	Not Found	High	High	Peak Found	Peak Found	Peak Found	High	Peak Found	High	Not Found	High	IGLV3-21
A0A0C4DH38	Immunoglobulin heavy variable 5-51 OS=Homo sapiens OX=9606 GN=IGHV5-51 PE=3 SV=1	4	69	4	IGHV5-51	4.19248e+06	1.48782e+06	2.09801e+06	1.59452e+06	1.64504e+06	1.47092e+06	1.5198e+06	1.98747e+06	2.01101e+06	1.71498e+06	842219	1.50918e+06	1.44711e+06	2.12744e+06	1.42846e+06	999542	1.90988e+06	1.3295e+06	High	High	High	High	High	Peak Found	High	High	High	High	High	High	High	High	High	High	High	High	IGHV5-51
P06312	Immunoglobulin kappa variable 4-1 OS=Homo sapiens OX=9606 GN=IGKV4-1 PE=1 SV=1	4	220	4	IGKV4-1	6.09714e+06	2.99643e+06	6.27541e+06	5.41492e+06	7.01215e+06	4.95362e+06	4.12144e+06	3.81748e+06	5.17431e+06	1.04455e+07	7.07146e+06	1.41372e+07	9.74339e+06	9.18329e+06	5.3116e+06	6.82987e+06	1.32471e+07	9.21617e+06	High	High	High	High	High	High	High	High	High	High	High	High	High	High	High	High	High	High	IGKV4-1
A0A075B6P5	Immunoglobulin kappa variable 2-28 OS=Homo sapiens OX=9606 GN=IGKV2-28 PE=3 SV=1	3	90	1	IGKV2D-28; IGKV2-28	193242		270404	304168	266146	239465	159479	339049	120047	369819	267224	299809	364018	492950	522862	753086	501966	612631	High	High	High	High	High	High	High	High	High	High	High	High	High	High	High	High	High	High	IGKV2-28
P08519	Apolipoprotein(a) OS=Homo sapiens OX=9606 GN=LPA PE=1 SV=1	4	25	4	LPA	261973	1.68475e+06	590798	1.52511e+06			1.28113e+06	3.82037e+06		239074	867195	128163	576407		1.38392e+06	434138	447147	278140	Peak Found	High	High	High	Not Found	Not Found	High	High	Not Found	Peak Found	Peak Found	Peak Found	Peak Found	Not Found	High	Peak Found	High	Peak Found	LPA
Q9UK55	Protein Z-dependent protease inhibitor OS=Homo sapiens OX=9606 GN=SERPINA10 PE=1 SV=1	5	35	5	SERPINA10	551181	428236	496317	623538	291128	742212	473488	553897	412570	758873	808209	311593	565771	368097	358054	712997	584326	693465	High	High	High	High	Peak Found	High	High	High	High	High	High	Peak Found	High	Peak Found	High	High	High	High	SERPINA10
P01833	Polymeric immunoglobulin receptor OS=Homo sapiens OX=9606 GN=PIGR PE=1 SV=4	5	22	5	PIGR	477142	419829	478384	122500	349486	108086	443992	216136	509858	172704	328288	219336	104870	178189	215737	186589	287853	342727	High	High	High	Peak Found	Peak Found	Peak Found	High	Peak Found	High	Peak Found	High	Peak Found	Peak Found	Peak Found	High	Peak Found	Peak Found	High	PIGR
P04180	Phosphatidylcholine-sterol acyltransferase OS=Homo sapiens OX=9606 GN=LCAT PE=1 SV=1	5	33	5	LCAT	872453	673865	661112	560853	570235	439558	478641	383374	626142	695426	792227	654357	566869	490609	608979	668594	823007	606797	High	High	High	High	High	High	High	Peak Found	High	High	High	High	Peak Found	High	High	High	High	High	LCAT
P13645	Keratin, type I cytoskeletal 10 OS=Homo sapiens OX=9606 GN=KRT10 PE=1 SV=6	7	16	7	KRT10	565841	807291	863030	376832	85188.4	1.02082e+06	312186	54507.6	825119	27322	221763	435910	203191	74728	253805	268718	205845	128484	High	High	High	High	Peak Found	High	Peak Found	Peak Found	High	Peak Found	Peak Found	High	Peak Found	Peak Found	High	High	Peak Found	Peak Found	KRT10
Q96KN2	Beta-Ala-His dipeptidase OS=Homo sapiens OX=9606 GN=CNDP1 PE=1 SV=4	5	12	5	CNDP1	912383	734934	291006	321397	543135	548406	398045	241711	361731	123132	350144	244662	305142	97775.7	101464	302395	93273.5	242615	High	High	Peak Found	Peak Found	High	High	High	Peak Found	Peak Found	Peak Found	High	Peak Found	High	Peak Found	Peak Found	Peak Found	Peak Found	Peak Found	CNDP1
P0DP04	Immunoglobulin heavy variable 3-43D OS=Homo sapiens OX=9606 GN=IGHV3-43D PE=3 SV=1	3	91	2	IGHV3-43D	1.44451e+06	495476	1.74004e+06	1.30595e+06	1.79825e+06	1.08749e+06	1.11016e+06	843834	1.2535e+06	1.34442e+06	987399	661309	971164	1.13476e+06	771615	1.38725e+06	1.22746e+06	908219	High	High	High	High	High	High	High	High	High	High	Peak Found	High	High	High	Peak Found	High	High	High	IGHV3-43D
A0A075B6S5	Immunoglobulin kappa variable 1-27 OS=Homo sapiens OX=9606 GN=IGKV1-27 PE=3 SV=1	3	57	2	IGKV1-27	575211	313291	559491	1.29272e+06	633836	885248	338953	1.43782e+06	2.56474e+06	978427	675566	1.53486e+06	717017	1.78992e+06	595934	696164	859190	651655	High	High	High	Peak Found	High	High	High	Peak Found	High	High	High	High	Peak Found	High	Peak Found	High	High	High	IGKV1-27
P04275	von Willebrand factor OS=Homo sapiens OX=9606 GN=VWF PE=1 SV=4	5	13	5	VWF	301544	335621	57219.1	246534	286470	145883	176339	173581	179842	70424.8	17857.5	64805.9	77431.2	213080	62636.6	94409.4	85090.9	146904	High	High	Peak Found	High	Peak Found	Peak Found	High	High	Peak Found	Peak Found	Peak Found	Peak Found	Peak Found	Peak Found	Peak Found	Peak Found	Peak Found	High	VWF
Q9NZP8	Complement C1r subcomponent-like protein OS=Homo sapiens OX=9606 GN=C1RL PE=1 SV=2	4	36	2	C1RL	378512	455969	167273	139450	496707	134144	398299	244061	486354	31063.4	117548	216281	43064.2	161430	148320	113603	171824	167779	High	High	High	High	High	High	High	High	High	Peak Found	Peak Found	High	High	Peak Found	High	Peak Found	High	High	C1RL
P05160	Coagulation factor XIII B chain OS=Homo sapiens OX=9606 GN=F13B PE=1 SV=3	5	12	5	F13B	427021	359326	450792	361871	415198	387431	367385	257293	579361	518475	480531	430910	376297	405395	380117	162140	208480	556069	Peak Found	Peak Found	Peak Found	Peak Found	Peak Found	High	Peak Found	Peak Found	High	High	Peak Found	High	Peak Found	High	Peak Found	Peak Found	Peak Found	High	F13B
P04433	Immunoglobulin kappa variable 3-11 OS=Homo sapiens OX=9606 GN=IGKV3-11 PE=1 SV=1	3	146	3	IGKV3D-11; IGKV3-11	5.51718e+06	1.63874e+06	2.73703e+06	7.45009e+06	6.7298e+06	6.99093e+06	4.32325e+06	7.46764e+06	4.43753e+06	7.18345e+06	5.3945e+06	5.03898e+06	5.1174e+06	9.41879e+06	5.88417e+06	6.72829e+06	8.91892e+06	4.9461e+06	High	High	High	High	High	High	High	High	High	High	High	High	High	High	High	High	High	High	IGKV3-11
A0A0B4J1Y9	Immunoglobulin heavy variable 3-72 OS=Homo sapiens OX=9606 GN=IGHV3-72 PE=3 SV=1	5	124	4	IGHV3-72	1.43118e+07	7.46209e+06	1.06753e+07	1.05982e+07	1.05029e+07	6.8157e+06	9.58624e+06	5.96159e+06	1.35836e+07	8.78057e+06	8.39352e+06	9.67011e+06	7.30532e+06	6.07956e+06	8.12951e+06	5.00184e+06	1.00642e+07	7.61822e+06	High	High	High	High	High	High	High	High	High	High	High	High	High	High	High	High	High	High	IGHV3-72
P01768	Immunoglobulin heavy variable 3-30 OS=Homo sapiens OX=9606 GN=IGHV3-30 PE=1 SV=2	4	122	3	IGHV3-30; IGHV3-30-5	6.86296e+06	3.60517e+06	5.96329e+06	4.61616e+06	8.65888e+06	2.8225e+06	5.57364e+06	3.89149e+06	7.10752e+06	5.36825e+06	4.31132e+06	5.4684e+06	3.9412e+06	5.48002e+06	4.76643e+06	4.45732e+06	5.22882e+06	5.04206e+06	High	High	High	High	High	High	High	High	High	High	High	High	High	High	High	High	High	High	IGHV3-30
A0A075B6K5	Immunoglobulin lambda variable 3-9 OS=Homo sapiens OX=9606 GN=IGLV3-9 PE=3 SV=1	3	79	1	IGLV3-9	1.2045e+06	2.70619e+06	3.5939e+06	2.77577e+06	3.1842e+06	1.51389e+06	2.70621e+06	876484	3.98278e+06	2.98428e+06	2.55076e+06	4.36505e+06	3.41072e+06	5.60619e+06	853602	5.51405e+06	1.70564e+06	3.25288e+06	Not Found	Not Found	Not Found	Not Found	High	Peak Found	Peak Found	Peak Found	Not Found	Peak Found	Not Found	Peak Found	Not Found	High	Not Found	Not Found	Not Found	Not Found	IGLV3-9
P01742	Immunoglobulin heavy variable 1-69 OS=Homo sapiens OX=9606 GN=IGHV1-69 PE=1 SV=2	4	84	3	IGHV1-69	1.42039e+06	2.27786e+06	2.53506e+06	2.32751e+06	3.0987e+06	2.33365e+06	2.82993e+06	2.25829e+06	4.16423e+06	3.50267e+06	2.66469e+06	4.04732e+06	2.49803e+06	4.08442e+06	2.23278e+06	2.88439e+06	2.54683e+06	2.78245e+06	Peak Found	High	High	Peak Found	High	Peak Found	Peak Found	High	High	High	Peak Found	High	High	Peak Found	Peak Found	High	High	High	IGHV1-69
P00740	Coagulation factor IX OS=Homo sapiens OX=9606 GN=F9 PE=1 SV=2	4	15	4	F9	327851	593183	582011	402269	562871	445619	433808	467401	292876	447544	519538	438876	471804	450531	569500	531011	419150	505536	High	High	Peak Found	High	High	High	High	High	High	Peak Found	Peak Found	Peak Found	Peak Found	Peak Found	High	High	Peak Found	High	F9
P43251	Biotinidase OS=Homo sapiens OX=9606 GN=BTD PE=1 SV=2	5	31	5	BTD	973671	506705	405426	585140	1.00357e+06	290797	507021	260279	1.04915e+06	312692	425424	211707	274604	322190	143393	282278	301509	460694	High	High	High	High	High	Peak Found	High	Peak Found	High	High	Peak Found	Peak Found	High	Peak Found	Peak Found	Peak Found	Peak Found	High	BTD
A0A0C4DH67	Immunoglobulin kappa variable 1-8 OS=Homo sapiens OX=9606 GN=IGKV1-8 PE=3 SV=1	2	45	1	IGKV1-8			72544.1	42006.4	79823.1	27921.1	62278.8		39017.7	36337.1	141628	167249	73873.7		35905.9		95636.5	13894.2	Not Found	Not Found	Peak Found	Peak Found	Peak Found	Peak Found	Peak Found	Not Found	Peak Found	Peak Found	High	High	Peak Found	Not Found	Peak Found	Not Found	High	Peak Found	IGKV1-8
A0A087WW87	Immunoglobulin kappa variable 2-40 OS=Homo sapiens OX=9606 GN=IGKV2-40 PE=3 SV=2	3	53	1	IGKV2-40; IGKV2D-40	1.7468e+07	20043290	1.49014e+07	1.03166e+07	1.97648e+07	6.98069e+06	1.09974e+07	8.35136e+06	1.26252e+07	1.45309e+07	1.39709e+07	1.142e+07	1.1702e+07	1.22059e+07	1.0062e+07	1.43403e+07	1.38548e+07	1.45498e+07	Not Found	Not Found	Not Found	Not Found	Not Found	Not Found	Not Found	Not Found	Not Found	Peak Found	Peak Found	Peak Found	Peak Found	Peak Found	High	Not Found	Peak Found	Peak Found	IGKV2-40
P22352	Glutathione peroxidase 3 OS=Homo sapiens OX=9606 GN=GPX3 PE=1 SV=2	5	19	5	GPX3	393297	650618	402365	613688	653665	610193	683727	459052	486540	390505	1.12251e+06	337597	734441	365305	599899	650903	559994	778599	High	High	Peak Found	High	Peak Found	Peak Found	High	Peak Found	High	Peak Found	High	High	High	High	Peak Found	Peak Found	Peak Found	High	GPX3
A0A075B6K4	Immunoglobulin lambda variable 3-10 OS=Homo sapiens OX=9606 GN=IGLV3-10 PE=3 SV=2	5	126	3	IGLV3-10	1.93185e+06	1.2707e+06	3.46358e+06	3.07597e+06	5.20481e+06	3.43099e+06	4.10488e+06	2.32583e+06	2.67851e+06	6.25689e+06	5.13222e+06	4.71952e+06	3.9273e+06	7.84908e+06	3.60906e+06	6.50637e+06	8.29676e+06	6.18373e+06	Peak Found	Peak Found	High	High	High	Peak Found	High	Peak Found	Peak Found	High	Peak Found	Peak Found	Peak Found	Peak Found	High	High	High	Peak Found	IGLV3-10
P01699	Immunoglobulin lambda variable 1-44 OS=Homo sapiens OX=9606 GN=IGLV1-44 PE=1 SV=2	2	50	1	IGLV1-44	186767		84782	125045	64434.2	184956	50133.2	111781	251933	239671	312178	182574	163613	229932	165709	188382	168585	236510	High	Not Found	Peak Found	Peak Found	Peak Found	High	Peak Found	High	High	High	High	Peak Found	High	High	High	High	Peak Found	High	IGLV1-44
P01602	Immunoglobulin kappa variable 1-5 OS=Homo sapiens OX=9606 GN=IGKV1-5 PE=1 SV=2	2	99	1	IGKV1-5	1.06332e+06	823887	779382	2.03171e+06	2.55594e+06	1.60255e+06	788706	1.15283e+06	628996	973617	934272	684276	1.12348e+06	780216	914475	718309	1.30908e+06	684970	High	High	High	High	High	High	High	High	High	High	High	High	High	High	High	High	High	High	IGKV1-5
A2NJV5	Immunoglobulin kappa variable 2-29 OS=Homo sapiens OX=9606 GN=IGKV2-29 PE=3 SV=2	3	69	2	IGKV2-29		154128	48148.6	41478.7	198648		87897.6	15902.1	29640.5	379113	186589	63957.9	79002	402644	192068	530596	211123	669506	High	High	Peak Found	High	High	Not Found	High	Peak Found	Peak Found	High	High	Peak Found	Peak Found	High	High	High	High	High	IGKV2-29
P01780	Immunoglobulin heavy variable 3-7 OS=Homo sapiens OX=9606 GN=IGHV3-7 PE=1 SV=2	4	136	2	IGHV3-7	8.2966e+06	3.39619e+06	6.00739e+06	4.70118e+06	1.04117e+07	5.32521e+06	6.67155e+06	4.97155e+06	6.52113e+06	7.95411e+06	8.47635e+06	9.17612e+06	5.51209e+06	4.85379e+06	4.95995e+06	5.74194e+06	8.14997e+06	6.66243e+06	High	High	High	High	High	High	High	High	High	High	High	High	High	High	High	High	High	High	IGHV3-7
P01599	Immunoglobulin kappa variable 1-17 OS=Homo sapiens OX=9606 GN=IGKV1-17 PE=1 SV=2	2	44	2	IGKV1-17	2.80441e+06	400573	1.29743e+06	936723	1.52661e+06	374098	1.53641e+06	944113	1.33214e+06	1.42359e+06	1.27127e+06	1.4988e+06	1.3155e+06	632714	194102	303972	1.50588e+06	401624	High	High	High	High	High	Peak Found	High	High	High	High	High	High	High	High	High	High	High	High	IGKV1-17
P04432	Immunoglobulin kappa variable 1D-39 OS=Homo sapiens OX=9606 GN=IGKV1D-39 PE=3 SV=2	2	71	2	IGKV1-39; IGKV1D-39	1.00656e+06	415544	683359	833783	1.0964e+06	1.20942e+06	875649	1.2986e+06	1.19408e+06	1.00453e+06	1.27966e+06	1.57314e+06	974779	1.00622e+06	1.3597e+06	670035	1.39476e+06	700671	High	High	High	High	High	High	High	High	High	High	High	High	High	High	High	High	High	High	IGKV1D-39
P55056	Apolipoprotein C-IV OS=Homo sapiens OX=9606 GN=APOC4 PE=1 SV=1	3	41	3	APOC4; APOC4-APOC2	1.21889e+06	455706	431779	366790	688788	943727	374984	1149128	766016	583373	635611	344649	615548	355766	345510	430978	742421	563932	High	High	High	Peak Found	High	High	Peak Found	High	High	High	High	High	Peak Found	Peak Found	Peak Found	High	High	High	APOC4
P01717	Immunoglobulin lambda variable 3-25 OS=Homo sapiens OX=9606 GN=IGLV3-25 PE=1 SV=2	3	71	1	IGLV3-25	43143.6	51889	83154.1	195776	99045.7	83486.4	46201.3	38736.7	112066	267209	246602	138924	143906	179355	151995	243996	153587	101386	Peak Found	Peak Found	Peak Found	Peak Found	Peak Found	Peak Found	Peak Found	Peak Found	Peak Found	Peak Found	Peak Found	High	Peak Found	Peak Found	Peak Found	Peak Found	Peak Found	Peak Found	IGLV3-25
P61769	Beta-2-microglobulin OS=Homo sapiens OX=9606 GN=B2M PE=1 SV=1	3	35	3	B2M	404816	242794	264283	596682	424595	214545	287646	370334	766389	282751	322481	480038	194101	291674	185680	193069	283858	289268	High	High	High	High	High	High	High	High	High	High	High	High	High	High	High	High	High	High	B2M
P02741	C-reactive protein OS=Homo sapiens OX=9606 GN=CRP PE=1 SV=1	3	24	3	CRP	231572	773863	537091	112654	82611.4	1.33645e+06	101464	1.01403e+06	338910	214716	545939	408181		1.03229e+06		223374	685175	1.75981e+06	Peak Found	High	High	Peak Found	Peak Found	High	Peak Found	High	Peak Found	Peak Found	High	High	Not Found	High	Not Found	Peak Found	High	High	CRP
A0A0B4J1V0	Immunoglobulin heavy variable 3-15 OS=Homo sapiens OX=9606 GN=IGHV3-15 PE=3 SV=1	4	81	3	IGHV3-15	345446	208649	155378	402438	206789	525228	304715	580792	367428	847522	1.13793e+06	772605	590923	372692	1.47852e+06	439364	682006	551985	High	High	High	High	High	High	High	High	High	High	High	High	High	High	High	High	High	High	IGHV3-15
A0A0B4J1X5	Immunoglobulin heavy variable 3-74 OS=Homo sapiens OX=9606 GN=IGHV3-74 PE=3 SV=1	3	149	1	IGHV3-74	1.32533e+06	1.13408e+06	1.27389e+06	914469	1.33241e+06	1.27077e+06	773082	909804	1.24427e+06	847915	788429	2.40466e+06	1.49633e+06	901650	699485	794464	1.75182e+06	1.29325e+06	High	High	High	High	High	High	High	High	High	High	High	High	High	High	High	High	High	High	IGHV3-74
P02745	Complement C1q subcomponent subunit A OS=Homo sapiens OX=9606 GN=C1QA PE=1 SV=2	3	57	3	C1QA	1.22784e+06	781162	1.31473e+06	1.01384e+06	1.63671e+06	1.22434e+06	978625	1.6071e+06	1.3771e+06	1.7227e+06	1.24701e+06	1.71534e+06	1.10322e+06	1.27123e+06	1.54584e+06	802406	1.53463e+06	1.85742e+06	High	High	High	High	High	High	High	High	High	High	Peak Found	High	High	High	High	High	High	High	C1QA
P01700	Immunoglobulin lambda variable 1-47 OS=Homo sapiens OX=9606 GN=IGLV1-47 PE=1 SV=2	2	117	1	IGLV1-47	3.28721e+06	1.56098e+06	3.16207e+06	2.55497e+06	3.05865e+06	1.78284e+06	2.63033e+06	2.29133e+06	3.37042e+06	2.22572e+06	3.8407e+06	2.92267e+06	1.4346e+06	3.13256e+06	2.20368e+06	2.60322e+06	2.24284e+06	2.94344e+06	High	High	High	High	High	High	High	High	High	High	High	High	High	High	High	High	High	High	IGLV1-47
P01593	Immunoglobulin kappa variable 1D-33 OS=Homo sapiens OX=9606 GN=IGKV1D-33 PE=1 SV=2	2	60	2	IGKV1D-33	890275	1.31738e+06	792202	1.3222e+06	1.00124e+06	701598	1.1814e+06	894436	824876	963801	440870	1.63169e+06	886543	997855	813650	692343	903243	1.18995e+06	High	High	High	High	High	High	High	High	High	High	High	High	High	High	High	High	High	High	IGKV1D-33
P01718	Immunoglobulin lambda variable 3-27 OS=Homo sapiens OX=9606 GN=IGLV3-27 PE=1 SV=2	3	42	2	IGLV3-27	5.66483e+06	5.39482e+06	5.78829e+06	7.72815e+06	7.41671e+06	3.5687e+06	5802964	1.94039e+06	2.74989e+06	1.20771e+06	1.17515e+06	1.28582e+06	1.10123e+06	1.07466e+06	2.05394e+06	1.96905e+06	922639	1.37787e+06	High	High	Peak Found	Peak Found	Peak Found	Peak Found	Peak Found	Peak Found	High	Peak Found	Not Found	Peak Found	Not Found	Peak Found	Peak Found	Not Found	High	Peak Found	IGLV3-27
P06310	Immunoglobulin kappa variable 2-30 OS=Homo sapiens OX=9606 GN=IGKV2-30 PE=3 SV=2	2	56	1	IGKV2-30	275834		66876.4	31138.5	99711.4		130919	226431	45588.7	49294.6	43474.2	48147.8			391856				High	Not Found	High	Peak Found	Peak Found	Not Found	High	High	Peak Found	Peak Found	Peak Found	Peak Found	Not Found	Not Found	High	Not Found	Not Found	Not Found	IGKV2-30
A0A0C4DH25	Immunoglobulin kappa variable 3D-20 OS=Homo sapiens OX=9606 GN=IGKV3D-20 PE=3 SV=1	2	127	1	IGKV3D-20	725313	472286	402400	461982	655457	667420	275860	907869	375098	721947	481502	447604	889838	600948	511038	447358	666091	566811	High	High	High	Peak Found	High	Peak Found	High	High	High	Peak Found	Peak Found	Peak Found	High	Peak Found	Peak Found	Peak Found	Peak Found	Peak Found	IGKV3D-20
A0A0A0MS15	Immunoglobulin heavy variable 3-49 OS=Homo sapiens OX=9606 GN=IGHV3-49 PE=3 SV=1	3	43	3	IGHV3-49	960533	1.26894e+06	1.51978e+06	592702	3.69413e+06	1.77823e+06	561237	497552	1.73073e+06	857235	1.25206e+06	1.94634e+06	1.55412e+06	2.07153e+06	1.06905e+06	910539	1.83883e+06	3.50568e+06	High	High	High	High	High	High	High	High	High	High	Peak Found	High	High	High	High	High	High	High	IGHV3-49
P35908	Keratin, type II cytoskeletal 2 epidermal OS=Homo sapiens OX=9606 GN=KRT2 PE=1 SV=2	2	20	1	KRT2	41090.3	68291	57856.3									63549.8			14130.3		24941.9		High	High	High	Not Found	Not Found	Not Found	Not Found	Not Found	High	Not Found	Not Found	Peak Found	Not Found	Not Found	Peak Found	Not Found	Peak Found	Not Found	KRT2
Q562R1	Beta-actin-like protein 2 OS=Homo sapiens OX=9606 GN=ACTBL2 PE=1 SV=2	3	12	1	ACTBL2	216544	98880.9	336505	298762	144447	305483	209125	262512	158784	234748	320427	303433	210536	286035	436716	198763	276415	223653	Peak Found	Peak Found	Peak Found	High	Peak Found	Peak Found	Peak Found	Peak Found	Peak Found	Peak Found	Peak Found	Peak Found	Peak Found	Peak Found	High	Peak Found	Peak Found	Peak Found	ACTBL2
P20851	C4b-binding protein beta chain OS=Homo sapiens OX=9606 GN=C4BPB PE=1 SV=1	3	10	3	C4BPB	1.5546e+06	1.5024e+06	1.41971e+06	981234	1.90129e+06	1.22004e+06	1.2158e+06	1.17647e+06	1.64712e+06	727934	741340	730719	975527	635426	715073	1.044e+06	972045	1.26542e+06	High	High	High	Peak Found	Peak Found	High	High	Peak Found	Peak Found	Peak Found	Peak Found	High	High	Peak Found	High	Peak Found	Peak Found	Peak Found	C4BPB
P06331	Immunoglobulin heavy variable 4-34 OS=Homo sapiens OX=9606 GN=IGHV4-34 PE=1 SV=2	2	88	1	LOC100289944; IGHV4-34	8.99459e+06	5.12907e+06	5.75331e+06	5.33299e+06	8.76871e+06	6.76631e+06	4.07246e+06	4.9152e+06	5.81629e+06	4.19452e+06	4.6219e+06	7.88603e+06	5.38932e+06	5.18287e+06	3.71311e+06	5.16536e+06	6.00062e+06	5.30477e+06	High	High	High	High	High	High	High	High	High	High	High	High	High	High	High	High	High	High	IGHV4-34
Q13790	Apolipoprotein F OS=Homo sapiens OX=9606 GN=APOF PE=1 SV=2	2	29	2	APOF	168406	196950	333319	249625	174584	675281	233161	308085	171404	635535	749790	476148	928574	337037	638368	800295	780865	730423	Peak Found	High	High	Peak Found	Peak Found	High	Peak Found	High	Peak Found	High	High	High	High	High	High	High	High	High	APOF
P01715	Immunoglobulin lambda variable 3-1 OS=Homo sapiens OX=9606 GN=IGLV3-1 PE=1 SV=2	2	85	1	IGLV3-1	471820	16587.3	18816.6		334023	29565.4	21879.4	16493	29645.6	84649.2	31780.7	32204.7	28921.4	76732.8	37979.4	106098	93418.2	71870.7	High	Peak Found	Peak Found	Not Found	High	Peak Found	Peak Found	Peak Found	Peak Found	Peak Found	Peak Found	Peak Found	Peak Found	Peak Found	Peak Found	Peak Found	Peak Found	Peak Found	IGLV3-1
P08571	Monocyte differentiation antigen CD14 OS=Homo sapiens OX=9606 GN=CD14 PE=1 SV=2	2	7	2	CD14	112818	144641	103740	73122.5	149338	81707.9	92526.1	94781.3	185918	136410	155325	55609.6	88536.2	92795.5	104083	82743.4	106971	93441.7	High	High	High	Peak Found	Peak Found	Peak Found	Peak Found	Peak Found	Peak Found	Peak Found	High	High	Peak Found	Peak Found	High	Peak Found	Peak Found	High	CD14
A0A0C4DH31	Immunoglobulin heavy variable 1-18 OS=Homo sapiens OX=9606 GN=IGHV1-18 PE=3 SV=1	2	17	1	IGHV1-18	431625	323901	558644	288063	429698	418288	367959	303471	537364	405762	508120	372693	302485	374618	298750	308595	331103	433169	Peak Found	Peak Found	Peak Found	Peak Found	Peak Found	Peak Found	High	Peak Found	Peak Found	High	Peak Found	High	Peak Found	High	High	High	Peak Found	Peak Found	IGHV1-18
P01701	Immunoglobulin lambda variable 1-51 OS=Homo sapiens OX=9606 GN=IGLV1-51 PE=1 SV=2	3	88	3	IGLV1-51	1.84743e+06	745323	1.00722e+06	2.19326e+06	2.21614e+06	1.77426e+06	1.44616e+06	1.21492e+06	1.548e+06	4.37764e+06	2.9925e+06	6.09182e+06	1.97329e+06	4.0881e+06	1.94249e+06	2.44148e+06	4.80653e+06	3.77472e+06	High	High	High	High	High	High	High	High	High	High	High	High	High	High	High	High	High	High	IGLV1-51
A0A0C4DH29	Immunoglobulin heavy variable 1-3 OS=Homo sapiens OX=9606 GN=IGHV1-3 PE=3 SV=1	2	65	1	IGHV1-3		81206.1		27829.5		179457	123412	36840.4	246815	146802	109845	114856		134877	43254.7	132663	54726		Not Found	Peak Found	Not Found	Peak Found	Not Found	Peak Found	Peak Found	Peak Found	Peak Found	High	Peak Found	Peak Found	Not Found	Peak Found	Peak Found	Peak Found	Peak Found	Not Found	IGHV1-3
A0A087WSY4	Immunoglobulin heavy variable 4-30-2 OS=Homo sapiens OX=9606 GN=IGHV4-30-2 PE=3 SV=1	2	20	1	IGHV4-31	489320	482280	511856	907109	373341	317406	343477	354488	637006	703508	686035	941124	736406	708144	322530	973434	500617	637379	Peak Found	High	Peak Found	Peak Found	Peak Found	Not Found	Peak Found	Not Found	High	Peak Found	Peak Found	Peak Found	Peak Found	Peak Found	Not Found	Peak Found	Not Found	Peak Found	IGHV4-30-2
A0A075B6K0	Immunoglobulin lambda variable 3-16 OS=Homo sapiens OX=9606 GN=IGLV3-16 PE=3 SV=2	2	40	1	IGLV3-16		172472	245517	334367	176007				239779	38036.7			31709.9	95566.6	45080.2		121700		Not Found	Peak Found	High	High	Peak Found	Not Found	Not Found	Not Found	High	Peak Found	Not Found	Not Found	Peak Found	Peak Found	Peak Found	Not Found	Peak Found	Not Found	IGLV3-16
P04430	Immunoglobulin kappa variable 1-16 OS=Homo sapiens OX=9606 GN=IGKV1-16 PE=1 SV=2	2	9	2	IGKV1-16	306017	271620	217459	146096	413356	217031	163304	194075	271776	136340	245732	235669	173120	231169	207718	311058	322575	343991	High	High	Peak Found	Peak Found	High	Peak Found	Peak Found	Peak Found	High	Peak Found	Peak Found	High	Peak Found	High	Peak Found	Peak Found	High	High	IGKV1-16
P23083	Immunoglobulin heavy variable 1-2 OS=Homo sapiens OX=9606 GN=IGHV1-2 PE=1 SV=2	3	14	2	IGHV1OR15-1	1.91045e+06	45625.3	2.85286e+06	2.26895e+06	2.55747e+06	62857.3	1.58553e+06	1.35563e+06	3.0066e+06	3.19361e+06	2.64488e+06	2.46164e+06	2.26149e+06	3.37995e+06	2.01274e+06	2.46702e+06	2.49625e+06	1.22405e+06	Not Found	Peak Found	Not Found	High	High	Peak Found	Peak Found	Not Found	Peak Found	Peak Found	Peak Found	Peak Found	Not Found	Peak Found	Peak Found	Not Found	High	Not Found	IGHV1-2
P01714	Immunoglobulin lambda variable 3-19 OS=Homo sapiens OX=9606 GN=IGLV3-19 PE=1 SV=2	2	69	2	IGLV3-19	1.11434e+06	378206	368058	1.54004e+06	1.42369e+06	1.85687e+06	896608	1.5797e+06	1.23314e+06	2.12216e+06	2.57737e+06	3.68953e+06	1.69047e+06	3.92196e+06	688073	2.24486e+06	2.45537e+06	2.61198e+06	High	Peak Found	High	High	High	High	High	High	High	High	High	High	High	High	High	High	High	High	IGLV3-19
A0A075B6H7	Probable non-functional immunoglobulin kappa variable 3-7 OS=Homo sapiens OX=9606 GN=IGKV3-7 PE=5 SV=1	3	66	3		8.62953e+06	5.6308e+06	1.22771e+07	6.54996e+06	1.07214e+07	3.36667e+06	7.48904e+06	5.73015e+06	5.72243e+06	9.93489e+06	5.63225e+06	1.22578e+07	8.45889e+06	8.46973e+06	6.25264e+06	6.69553e+06	9.76304e+06	7.44277e+06	High	High	High	High	High	High	High	High	High	High	High	High	High	High	High	High	High	High	IGKV3-7
Q4LDE5	Sushi, von Willebrand factor type A, EGF and pentraxin domain-containing protein 1 OS=Homo sapiens OX=9606 GN=SVEP1 PE=1 SV=3	3	5	3	SVEP1	117243	71519.2	96418.1	37677.3	45235.5	62940.5	283092	94571.1	53029.2	46619.4	36069.9	69252.3		135471	16384.5	26981.6		23641.8	High	Peak Found	High	Peak Found	Peak Found	Peak Found	High	Peak Found	Peak Found	Peak Found	Peak Found	High	Not Found	Peak Found	Peak Found	Peak Found	Not Found	Peak Found	SVEP1
A0A087WSY6	Immunoglobulin kappa variable 3D-15 OS=Homo sapiens OX=9606 GN=IGKV3D-15 PE=3 SV=6	2	44	2	IGKV3D-15	749566	459067	790693	588613	993981	732835	585000	1.02263e+06	715251	1.38136e+06	889878	1.35931e+06	1.04621e+06	1.65245e+06	828170	697750	910934	880957	High	High	High	High	High	High	High	High	High	High	High	High	High	High	High	High	High	High	IGKV3D-15
A0A075B6J9	Immunoglobulin lambda variable 2-18 OS=Homo sapiens OX=9606 GN=IGLV2-18 PE=3 SV=2	2	14	2	IGLV2-18	1.3361e+06	150160	126910	206949	449820	198902	180515	346959	333438	189004	33820.3	430472	28074.2	152061	99592.7	69504.2	226767	480474	High	High	High	High	High	Peak Found	High	High	Peak Found	Peak Found	Peak Found	High	Peak Found	Peak Found	Peak Found	Peak Found	Peak Found	High	IGLV2-18
Q16610	Extracellular matrix protein 1 OS=Homo sapiens OX=9606 GN=ECM1 PE=1 SV=2	3	11	3	ECM1	217157	221730	246397	48590.6	95881.5	86242.1	75667	167983	205299	144715	213792	67750.7	116769	153639	129695	125558	136930	105969	High	High	High	Peak Found	High	Peak Found	High	High	High	Peak Found	High	Peak Found	Peak Found	Peak Found	High	High	Peak Found	Peak Found	ECM1
P0DJI9	Serum amyloid A-2 proteincur OS=Homo sapiens OX=9606 GN=SAA2 PE=1 SV=1	2	17	1	SAA2										12343.4	40300.8							148880	Not Found	Not Found	Not Found	Not Found	Not Found	Not Found	Not Found	Not Found	Not Found	Peak Found	Peak Found	Not Found	Not Found	Not Found	Not Found	Not Found	Not Found	High	SAA2
P01766	Immunoglobulin heavy variable 3-13 OS=Homo sapiens OX=9606 GN=IGHV3-13 PE=1 SV=2	2	46	1	IGHV3-13	167510	38531.4	160820	144661	345895	83478.2	141076	227547	45789.4	238708	142279	133138	204473	208381	135617	333157	206006	130885	Peak Found	Peak Found	High	High	High	Peak Found	High	High	Peak Found	High	Peak Found	Peak Found	Peak Found	Peak Found	High	Peak Found	High	Peak Found	IGHV3-13
Q04756	Hepatocyte growth factor activator OS=Homo sapiens OX=9606 GN=HGFAC PE=1 SV=1	3	7	3	HGFAC												37750.1		33087.7	83027.9				Not Found	High	High	Not Found	Not Found	Not Found	High	Not Found	High	Not Found	Not Found	High	Not Found	Peak Found	High	Not Found	Not Found	Not Found	HGFAC
A0A0B4J1X8	Immunoglobulin heavy variable 3-43 OS=Homo sapiens OX=9606 GN=IGHV3-43 PE=3 SV=1	2	41	1	IGHV3-43	256709	47865.8	48443.5		290210	173732	162268	212226	317237	154304	127793					207551		165691	High	Peak Found	Peak Found	Not Found	High	Peak Found	High	Peak Found	High	Peak Found	Peak Found	Not Found	Not Found	Not Found	Not Found	High	Not Found	Peak Found	IGHV3-43
P01703	Immunoglobulin lambda variable 1-40 OS=Homo sapiens OX=9606 GN=IGLV1-40 PE=1 SV=2	2	11	2	IGLV1-40	498069	249890	328426	520972	335637	215257	815752	325556	622494	296313	528829	769115	205831	385614	620831	313024	535523	557246	Peak Found	High	High	Peak Found	Peak Found	Peak Found	High	High	High	Peak Found	Peak Found	High	Peak Found	Peak Found	High	Peak Found	High	High	IGLV1-40
P00488	Coagulation factor XIII A chain OS=Homo sapiens OX=9606 GN=F13A1 PE=1 SV=4	3	10	3	F13A1	29831.8	18584.3	82442	89292.8	45899.3	58857.9	95025.6	60560.7	91133.1	77229.3	96277	58181	85540.2	212912	108528	15931.2	40602.7	249035	Peak Found	High	High	Peak Found	Peak Found	Peak Found	Peak Found	Peak Found	High	Peak Found	Peak Found	High	Peak Found	High	High	Peak Found	Peak Found	High	F13A1
P27918	Properdin OS=Homo sapiens OX=9606 GN=CFP PE=1 SV=2	3	9	3	CFP	15462.9			276855		58336.8	21490.9			364482	352206	142874		50563.7	85195.9	195059	192247	35290.5	Peak Found	Not Found	Not Found	High	Not Found	Peak Found	Peak Found	Not Found	Not Found	High	High	High	Not Found	High	High	Peak Found	High	Peak Found	CFP
P01854	Immunoglobulin heavy constant epsilon OS=Homo sapiens OX=9606 GN=IGHE PE=1 SV=1	1	6	1	IGHE			70522.9		34114.8		50967.5				21491.4			97979				154737	Not Found	Not Found	High	Not Found	High	Not Found	High	Not Found	Not Found	Not Found	Peak Found	Not Found	Not Found	Peak Found	Not Found	Not Found	Not Found	High	IGHE
A0A0B4J1V2	Immunoglobulin heavy variable 2-26 OS=Homo sapiens OX=9606 GN=IGHV2-26 PE=3 SV=1	2	25	2	IGHV2-26	295560	224604	207560	249790	327105	145651	273144	157220	415870	180019	259946	86755.2	484097	274065	353904	304628	246040	297264	High	High	High	High	High	Peak Found	High	Peak Found	High	High	High	Peak Found	High	High	High	High	High	High	IGHV2-26
A0A0B4J2D9	Immunoglobulin kappa variable 1D-13 OS=Homo sapiens OX=9606 GN=IGKV1D-13 PE=3 SV=1	1	9	1	IGKV1D-13; IGKV1-13		50266.9		86213.1	15679.9	1.08009e+06			636794	98320.4			1.14802e+06	121441	114721	134971	19059.2	135214	Not Found	Peak Found	Not Found	Peak Found	Peak Found	High	Not Found	Not Found	High	Peak Found	Not Found	Not Found	High	Peak Found	Peak Found	Peak Found	Peak Found	Peak Found	IGKV1D-13
P01704	Immunoglobulin lambda variable 2-14 OS=Homo sapiens OX=9606 GN=IGLV2-14 PE=1 SV=2	1	11	1	IGLV2-14		391874	1.24095e+06	83944.7			572228		743198	368687			723418	495485		408624			Not Found	Peak Found	High	Peak Found	Not Found	Not Found	High	Not Found	High	Peak Found	Not Found	Not Found	High	Peak Found	Not Found	High	Not Found	Not Found	IGLV2-14
P04070	Vitamin K-dependent protein C OS=Homo sapiens OX=9606 GN=PROC PE=1 SV=1	2	3	2	PROC	81579.4	74272.1	70779	44921.9	43183.3	21308.2	46462.7		34505.9	139332	65783.5	40449.8	172833	187618	99824.7	91590.4	194492	97797.4	High	Peak Found	High	High	Peak Found	Peak Found	Peak Found	Not Found	Peak Found	Peak Found	Peak Found	Peak Found	Peak Found	Peak Found	Peak Found	Peak Found	Peak Found	Peak Found	PROC
A0A075B6I0	Immunoglobulin lambda variable 8-61 OS=Homo sapiens OX=9606 GN=IGLV8-61 PE=3 SV=7	2	36	2	IGLV8-61	367377	71962.5	685406	1.08275e+06	1.04884e+06	435384	175923	1.9194e+06	956358	683387	656827	1.77172e+06	1.62214e+06	2.84744e+06	423784	1.00927e+06	471145	884587	High	Peak Found	High	High	High	High	Peak Found	High	High	High	High	High	High	High	High	High	High	High	IGLV8-61
P02775	Platelet basic protein OS=Homo sapiens OX=9606 GN=PPBP PE=1 SV=3	2	7	2	PPBP	120004	123052	154096	85535.3	118228	94735.2	172751		173000	52741.6	56054.7	86964.3	76851.6	31656.3	109939	155676	48122.5	124711	High	High	High	Peak Found	Peak Found	Peak Found	High	Not Found	High	Peak Found	Peak Found	Peak Found	High	Peak Found	Peak Found	High	Peak Found	Peak Found	PPBP
P17936	Insulin-like growth factor-binding protein 3 OS=Homo sapiens OX=9606 GN=IGFBP3 PE=1 SV=2	3	11	3	IGFBP3	563847	257011	388327	215514	272754	341864	206721	56418.2	325356	115114	115965	63596.3	119979	56054.4	112824	91225.6	104181	186432	High	High	High	Peak Found	High	Peak Found	High	Peak Found	High	Peak Found	Peak Found	Peak Found	Peak Found	Peak Found	Peak Found	Peak Found	Peak Found	High	IGFBP3
P01817	Immunoglobulin heavy variable 2-5 OS=Homo sapiens OX=9606 GN=IGHV2-5 PE=1 SV=2	1	3	1	IGHV2-5	157418			47300	118869	61065.3	36919.2			85269.8		146672	29462.2	243112			77589.1	140431	High	Not Found	Not Found	Peak Found	Peak Found	Peak Found	Peak Found	Not Found	Not Found	Peak Found	Not Found	High	Peak Found	High	Not Found	Not Found	Peak Found	Peak Found	IGHV2-5
A0A0B4J1U3	Immunoglobulin lambda variable 1-36 OS=Homo sapiens OX=9606 GN=IGLV1-36 PE=1 SV=5	1	3	1	IGLV1-36	71246.4	44756.1	117226	70572.3	131745	61906.1	50501.4	40020.9	174309	72452.1	78529.9	86243.9	91362.3	129513	21409.2	51636.8	76269.9	234225	Peak Found	Peak Found	Peak Found	Peak Found	Peak Found	Peak Found	Peak Found	Peak Found	High	Peak Found	Peak Found	Peak Found	Peak Found	Peak Found	Peak Found	Peak Found	Peak Found	High	IGLV1-36
A0A0C4DH34	Immunoglobulin heavy variable 4-28 OS=Homo sapiens OX=9606 GN=IGHV4-28 PE=3 SV=1	1	63	1	IGHV4-28	797465	331682	1.25978e+06	512931	1.17319e+06	369267	412742	498016	1.10814e+06	1.01298e+06	749805	2.26272e+06	783209	859577	291113	701542	1.21828e+06	723600	High	High	High	Peak Found	High	High	High	High	High	High	High	High	High	High	Peak Found	High	High	High	IGHV4-28
A0A075B6I9	Immunoglobulin lambda variable 7-46 OS=Homo sapiens OX=9606 GN=IGLV7-46 PE=3 SV=4	2	44	2	IGLV7-46	3.58522e+06	787653	1.93829e+06	1.74586e+06	3.1723e+06	1.35365e+06	1.99485e+06	1.23928e+06	5.90871e+06	1.56822e+06	990778	3.44031e+06	1.42995e+06	2.0358e+06	1.51331e+06	1.30968e+06	1.00135e+06	925118	High	Peak Found	High	High	High	High	High	High	High	High	High	High	High	High	High	High	High	Peak Found	IGLV7-46
A0A0C4DH26	Probable non-functional immunoglobulin kappa variable 6D-41 OS=Homo sapiens OX=9606 GN=IGKV6D-41 PE=5 SV=1	1	10	1	IGKV6D-41	42985.1	322116		18891	111104	35197.3	50308.3	62109.6	50088.2	224372	100651	85656.3	200124	329180	110893	78269.2	253253	501619	Peak Found	High	Not Found	Peak Found	Peak Found	Peak Found	Peak Found	Peak Found	Peak Found	High	Peak Found	Peak Found	Peak Found	High	Peak Found	High	High	High	IGKV6D-41
A0A0C4DH43	Immunoglobulin heavy variable 2-70D OS=Homo sapiens OX=9606 GN=IGHV2-70D PE=3 SV=1	2	22	2	IGHV2-70D	93355.7	113939	607236	75418.8	2.55022e+06	577874	488804	82241.5	1.81116e+06	1.54199e+06	866338	2.46775e+06	77621.2	125794	832745	1.04531e+06	1.3753e+06	765076	Peak Found	Peak Found	High	Peak Found	High	Peak Found	High	Peak Found	High	High	High	High	Peak Found	Peak Found	High	High	High	High	IGHV2-70D
P01721	Immunoglobulin lambda variable 6-57 OS=Homo sapiens OX=9606 GN=IGLV6-57 PE=1 SV=2	1	6	1	IGLV6-57				74900.9		154585				121939	412962	201697		141273	61857.8	242725	205602		Not Found	Not Found	Not Found	Peak Found	Not Found	Peak Found	Not Found	Not Found	Not Found	Peak Found	High	High	Not Found	Peak Found	Peak Found	High	High	Not Found	IGLV6-57
P01709	Immunoglobulin lambda variable 2-8 OS=Homo sapiens OX=9606 GN=IGLV2-8 PE=1 SV=2	2	87	1	IGLV2-8	1.04836e+06	352138	931598	325167	1.30054e+06	841364	587977	594923	543608	338242	387650	407964	334830	494073	513361	450001	518518	310339	High	High	High	Peak Found	High	High	High	High	High	High	High	High	High	Peak Found	High	High	High	High	IGLV2-8
P01706	Immunoglobulin lambda variable 2-11 OS=Homo sapiens OX=9606 GN=IGLV2-11 PE=1 SV=2	2	75	1	IGLV2-11	323708	174432	151019	93534.1	552975	504502	178959	173758	258732	211168	526272	231964	131809	409053	615492	229538	736119	170120	High	High	High	Peak Found	High	High	High	High	High	High	High	High	Peak Found	High	High	High	High	High	IGLV2-11
A0A075B6I4	Immunoglobulin lambda variable 10-54 OS=Homo sapiens OX=9606 GN=IGLV10-54 PE=3 SV=1	1	9	1	IGLV10-54	73843.6	7416.17	51975.3	44839.6		13610.6	17157.1	30341.4	51612.4	354201	141395	207582	147780	115100	662861	467510		290098	High	Peak Found	High	High	Not Found	Peak Found	Peak Found	High	Peak Found	Peak Found	Peak Found	High	Peak Found	Peak Found	High	Peak Found	Not Found	Peak Found	IGLV10-54
P00915	Carbonic anhydrase 1 OS=Homo sapiens OX=9606 GN=CA1 PE=1 SV=2	2	2	2	CA1		212691		12946.9	28882.3	27624.4		12807	11985		36408.4			142761		31313.1			Not Found	High	Not Found	Peak Found	Peak Found	Peak Found	Not Found	Peak Found	Peak Found	Not Found	Peak Found	Not Found	Not Found	Peak Found	Not Found	Peak Found	Not Found	Not Found	CA1
Q15485	Ficolin-2 OS=Homo sapiens OX=9606 GN=FCN2 PE=1 SV=2	1	1	1	FCN2	28183.3	47940.1	34798.6		17962.5	19387.2	60362.1		20308.2	104189	125514	41435.3	76306.1	43688			38967.7	61787.9	Peak Found	Peak Found	Peak Found	Not Found	Peak Found	Peak Found	Peak Found	Not Found	Peak Found	Peak Found	High	Peak Found	Peak Found	Peak Found	Not Found	Not Found	Peak Found	Peak Found	FCN2
A0A075B6R9	Probable non-functional immunoglobulin kappa variable 2D-24 OS=Homo sapiens OX=9606 GN=IGKV2D-24 PE=5 SV=1	1	29	1		957847	358372	985280	737043	1.21921e+06	513750	994296	1.2101e+06	2.2356e+06	2.11915e+06	1.96628e+06	3.50064e+06	1.48275e+06	2.20863e+06	1.57748e+06	724423	1.06261e+06	1.44916e+06	High	Peak Found	High	High	High	High	High	High	High	High	High	High	High	High	High	High	High	High	IGKV2D-24
A0A0B4J1U7	Immunoglobulin heavy variable 6-1 OS=Homo sapiens OX=9606 GN=IGHV6-1 PE=3 SV=1	2	163	2	IGHV6-1	4.63591e+06	6.68554e+06	1.01573e+07	5.21015e+06	5.01142e+06	2.5541e+06	1.66559e+06	4.21091e+06	2.37199e+06	5.00599e+06	5.71801e+06	1.65134e+07	6.32789e+06	3.38773e+06	2.5437e+06	2.61044e+06	8.70993e+06	2.84054e+06	High	High	High	High	High	High	High	High	High	High	High	High	High	High	High	High	High	High	IGHV6-1
A0A0C4DH36	Probable non-functional immunoglobulin heavy variable 3-38 OS=Homo sapiens OX=9606 GN=IGHV3-38 PE=5 SV=1	1	21	1		201715	144133	273716	347065	162432	210788	183049	329183	317416	506496	434012	360074	220204	288341	189514	560517	503291	281407	High	Peak Found	High	High	High	High	High	High	High	High	High	High	High	High	High	High	High	High	IGHV3-38
A0A0J9YX35	Immunoglobulin heavy variable 3-64D OS=Homo sapiens OX=9606 GN=IGHV3-64D PE=3 SV=1	1	37	1	IGHV3-64D	206657	320407	295257	410050	667017	379688	422552	423251	654863	821265	956403				648827			621071	High	High	High	High	High	High	High	High	High	High	High	Not Found	High	Not Found	High	High	High	High	IGHV3-64D
A0A0C4DH35	Probable non-functional immunoglobulin heavy variable 3-35 OS=Homo sapiens OX=9606 GN=IGHV3-35 PE=5 SV=1	1	37	1	IGHV3-35	476062	524481	737159	515037	649499	440385	503614	423734	984723	773488	667283	402137	638853	546492	515965	578691	864073	771733	High	High	High	High	High	High	High	High	High	High	High	High	High	High	High	High	High	High	IGHV3-35
P02751	Fibronectin OS=Homo sapiens OX=9606 GN=FN1 PE=1 SV=5	2	3	2		49051.5	84332.3	58730.7	132105	43982.8	30642.8	146775	51605.8	59783.5			26162.7		34814.7	17196.4	12548.6	27245.4	11833.7	Peak Found	Peak Found	Peak Found	High	Peak Found	Peak Found	Peak Found	Peak Found	Peak Found	Not Found	Not Found	Peak Found	Not Found	High	Peak Found	Peak Found	Peak Found	Peak Found	FN1
P15814	Immunoglobulin lambda-like polypeptide 1 OS=Homo sapiens OX=9606 GN=IGLL1 PE=1 SV=1	1	33	1	IGLL1	86063.4		29170.1	559568	119841		104822	146667	108319	1.86251e+06	1.26804e+06	2.23362e+06	1.14921e+06	1.27167e+06	301629	1.68097e+06	1.48529e+06	1.07058e+06	High	Not Found	Peak Found	Peak Found	High	Not Found	High	High	Peak Found	High	High	High	High	High	High	High	High	High	IGLL1
A0A0C4DH24	Immunoglobulin kappa variable 6-21 OS=Homo sapiens OX=9606 GN=IGKV6-21 PE=3 SV=1	1	8	1	IGKV6-21	301736		97386.9	72650.7	178135	146142	64105.2	157350	23893.8	171040	279535	255115	202050	129677		422301	94186	243666	Peak Found	Not Found	Peak Found	Peak Found	Peak Found	High	Peak Found	Peak Found	Peak Found	High	High	High	High	High	Not Found	High	Peak Found	High	IGKV6-21
Q13822	Ectonucleotide pyrophosphatase/phosphodiesterase family member 2 OS=Homo sapiens OX=9606 GN=ENPP2 PE=1 SV=3	1	4	1	ENPP2	59310.9	19962.7	25272.6	101743	24431.4			52203.7	111234	63918.5	158360	90077	71565.2	21000.1	54536.7	100440	136470	70083.5	Peak Found	Peak Found	Peak Found	Peak Found	Peak Found	Not Found	Not Found	Peak Found	Peak Found	Peak Found	High	High	Peak Found	Peak Found	Peak Found	High	High	Peak Found	ENPP2
Q2TV78	Putative macrophage stimulating 1-like protein OS=Homo sapiens OX=9606 GN=MST1L PE=2 SV=2	1	1	1	MST1L	95489.4	149434	51785.7	95414.5	76583.6			74927.4	143354	50876.7	59704.7	48820.8	93504	29110.6	32562.8	51029.8		95201.6	Peak Found	Peak Found	Peak Found	Peak Found	Peak Found	Not Found	Not Found	Peak Found	High	Peak Found	Peak Found	Peak Found	Peak Found	Peak Found	Peak Found	Peak Found	Not Found	Peak Found	MST1L
Q86YZ3	Hornerin OS=Homo sapiens OX=9606 GN=HRNR PE=1 SV=2	2	2	2	HRNR		5095.27	8013.47						2512.41										Not Found	Peak Found	High	Not Found	Not Found	Not Found	Not Found	Not Found	Peak Found	Not Found	Not Found	High	Not Found	Not Found	Not Found	Not Found	Not Found	Not Found	HRNR
A0A075B6H9	Immunoglobulin lambda variable 4-69 OS=Homo sapiens OX=9606 GN=IGLV4-69 PE=1 SV=1	1	30	1	IGLV4-69	115539	33734.1	102570	312107	211165	49432.4	134363	104598	107437	277991	120540	163959	131052	507698	189787	276478	128175	130687	High	High	High	High	High	High	High	High	High	High	Peak Found	High	Peak Found	High	Peak Found	Peak Found	High	Peak Found	IGLV4-69
Q9Y6R7	IgGFc-binding protein OS=Homo sapiens OX=9606 GN=FCGBP PE=1 SV=3	1	1	1	FCGBP		37843		31967.5								26291.5			20153.9	70763.1			Not Found	High	Not Found	Peak Found	Not Found	Not Found	Not Found	Not Found	Not Found	Not Found	Not Found	Peak Found	Not Found	Not Found	Peak Found	Peak Found	Not Found	Not Found	FCGBP
A0A0A0MS14	Immunoglobulin heavy variable 1-45 OS=Homo sapiens OX=9606 GN=IGHV1-45 PE=3 SV=1	1	2	1	IGHV1-45	65161.9		56528.8	61440.8	30480.6	135660	63423.7	77042.1	58774.3	142146	52268.7	127001	145259	71022.7		86107.2	47416	91801.9	Peak Found	Not Found	Peak Found	Peak Found	Peak Found	Peak Found	Peak Found	Peak Found	Peak Found	High	Peak Found	Peak Found	Peak Found	Peak Found	Not Found	Peak Found	Peak Found	Peak Found	IGHV1-45
P49908	Selenoprotein P OS=Homo sapiens OX=9606 GN=SELENOP PE=1 SV=3	1	1	1	SEPP1; SELENOP								255519											Not Found	Not Found	Not Found	Not Found	Not Found	Not Found	Not Found	High	Not Found	Not Found	Not Found	Not Found	Not Found	Not Found	Not Found	Not Found	Not Found	Not Found	SELENOP
A0A075B6Q5	Immunoglobulin heavy variable 3-64 OS=Homo sapiens OX=9606 GN=IGHV3-64 PE=3 SV=1	1	3	1	LOC100291056; IGHV3-64					22856.7	68571.1	27475		64310.7	75131.7	99435.6	80207.3	180567	142005	54095.6	86282.5	199685	230840	Not Found	Not Found	Not Found	Not Found	Peak Found	Peak Found	Peak Found	Not Found	Peak Found	Peak Found	Peak Found	Peak Found	High	Peak Found	Peak Found	Peak Found	Peak Found	High	IGHV3-64
P00746	Complement factor D OS=Homo sapiens OX=9606 GN=CFD PE=1 SV=5	1	6	1	CFD	23391.5	4073.46	6237.24		29822.9		11863.7	12860.5	10122.8	20627.8	24462.6	67029.2		100298			12762.7		High	Peak Found	Peak Found	Not Found	Peak Found	Not Found	Peak Found	Peak Found	Peak Found	High	High	High	Not Found	High	Not Found	Not Found	Peak Found	Not Found	CFD
A0A075B6I1	Immunoglobulin lambda variable 4-60 OS=Homo sapiens OX=9606 GN=IGLV4-60 PE=3 SV=1	1	5	1	IGLV4-60	12916.8	4670.58	15571.6	59954.1	4230.89		9295.84	8232.54	15572.9	34837.5	60235.3	55930.2		23972.2		26731	21709.7	23019.4	Peak Found	Peak Found	High	High	Peak Found	Not Found	Peak Found	Peak Found	High	Peak Found	Peak Found	High	Not Found	Peak Found	Not Found	Peak Found	Peak Found	Peak Found	IGLV4-60
P22891	Vitamin K-dependent protein Z OS=Homo sapiens OX=9606 GN=PROZ PE=1 SV=2	1	6	1	PROZ	29257.7	27743.3	40453.5				43119.1	17341.5	4896.32	23379	25539.1		66616.9		48269.7	89774.9	25609.7	126394	Peak Found	High	High	Not Found	Not Found	Not Found	High	Peak Found	High	Peak Found	Peak Found	Not Found	Peak Found	Not Found	Peak Found	High	Peak Found	High	PROZ
