# Supplementary material for: Complement System Activation Is a Plasma Biomarker Signature during Malaria in Pregnancy
Source: Genes (Basel). 2023 Aug 14;14(8):1624. doi: 10.3390/genes14081624 (PMC10454407; doi:10.3390/genes14081624)
Supplement: Supplementary file 1 [file genes-14-01624-s001.zip › Supplementary_Table_5-Regulated-proteins-mouse.xlsx]

## Sheet: regulated-prot-P0.1-LTQ-50vv
Abundances (Normalized): Control 1	Abundances (Normalized): Control 2	Abundances (Normalized): Control 3	Abundances (Normalized): Control 5	Abundances (Normalized): Infected 1	Abundances (Normalized): Infected 3	Abundances (Normalized): Infected 4	Abundances (Normalized): Infected 5	C: Student's T-test Significant CTR_Infected	C: Student's T-test significant	N: -Log Student's T-test p-value CTR_Infected	N: Student's T-test Difference CTR_Infected	N: Student's T-test Test statistic CTR_Infected	T: Gene Symbol	T: Description	gene name	Protein ID
18.1737	16.8353	17.3323	18.2606	19.5801	19.5015	20.0028	17.688	+	CTR_Infected	1.33092	-1.54264	-2.49767	Serpina1a;Serpina1d	Alpha-1-antitrypsin 1-1 OS=Mus musculus OX=10090 GN=Serpina1a PE=1 SV=4	SERPINA1A	P07758
21.0404	21.3726	21.227	20.4616	20.4562	19.2561	19.4702	19.6641	+	CTR_Infected	2.14204	1.31379	3.98881	A2m	Alpha-2-macroglobulin-P OS=Mus musculus OX=10090 GN=A2m PE=2 SV=2	A2M	Q6GQT1
16.3102	16.0613	16.4799	16.2467	15.9862	15.0252	15.1764	13.8632	+	CTR_Infected	1.52347	1.26176	2.82996	Angptl3	Angiopoietin-related protein 3 OS=Mus musculus OX=10090 GN=Angptl3 PE=1 SV=1	ANGPTL3	Q9R182
24.8972	24.6085	24.8564	24.2789	24.359	24.0429	23.809	24.01	+	CTR_Infected	1.79725	0.605004	3.32275	Apob	Apolipoprotein B-100 OS=Mus musculus OX=10090 GN=Apob PE=1 SV=1	APOB	E9Q414
26.7819	26.7802	26.508	26.6264	26.5723	26.3674	26.3196	26.4126	+	CTR_Infected	1.60686	0.25616	2.97723	Apoh	Beta-2-glycoprotein 1 OS=Mus musculus OX=10090 GN=Apoh PE=1 SV=1	APOH	Q01339
15.2696	15.5977	14.7527	13.8005	17.241	16.7349	17.2405	18.9076	+	CTR_Infected	2.31613	-2.67588	-4.34874	Cdh5	Cadherin-5 OS=Mus musculus OX=10090 GN=Cdh5 PE=1 SV=2	CDH5	P55284
14.4438	14.8373	15.7965	14.4235	17.0001	16.9634	17.8556	15.466	+	CTR_Infected	1.77933	-1.94597	-3.28963	Ccl8;LOC100503254;LOC102641794;LOC105242483	C-C motif chemokine 8 OS=Mus musculus OX=10090 GN=Ccl8 PE=3 SV=1	CCL8	Q9Z121
20.9974	20.8636	20.8728	20.5566	21.8836	21.9848	22.4075	21.5733	+	CTR_Infected	2.94268	-1.13971	-5.81007	F12	Coagulation factor XII OS=Mus musculus OX=10090 GN=F12 PE=1 SV=2	F12	Q80YC5
21.4636	19.9602	20.8093	20.556	22.6173	21.0807	22.7313	23.5756	+	CTR_Infected	1.60763	-1.80396	-2.9786	C1qa	Complement C1q subcomponent subunit A OS=Mus musculus OX=10090 GN=C1qa PE=1 SV=2	C1QA	P98086
20.76	19.5537	21.1317	20.031	22.5568	21.7718	22.9064	23.2122	+	CTR_Infected	2.50273	-2.24273	-4.75501	C1qb	Complement C1q subcomponent subunit B OS=Mus musculus OX=10090 GN=C1qb PE=1 SV=2	C1QB	P14106
21.2512	19.7368	21.6553	20.3831	22.6853	21.1392	22.9771	23.4493	+	CTR_Infected	1.46939	-1.80611	-2.73561	C1qc	Complement C1q subcomponent subunit C OS=Mus musculus OX=10090 GN=C1qc PE=1 SV=2	C1QC	Q02105
18.7808	18.783	19.5685	18.681	20.1623	19.7855	19.7158	19.145	+	CTR_Infected	1.35735	-0.748809	-2.54272	C8a	Complement component C8 alpha chain OS=Mus musculus OX=10090 GN=C8a PE=1 SV=1	C8A	Q8K182
19.3048	19.2597	19.5841	19.3617	20.3759	20.2267	19.939	19.9573	+	CTR_Infected	2.94455	-0.747175	-5.81488	C8g	Complement component C8 gamma chain OS=Mus musculus OX=10090 GN=C8g PE=1 SV=1	C8G	Q8VCG4
16.5117	16.1379	17.3295	17.2465	19.8262	20.7466	19.077	17.9618	+	CTR_Infected	2.1259	-2.59651	-3.95631	Sod3	Extracellular superoxide dismutase [Cu-Zn] OS=Mus musculus OX=10090 GN=Sod3 PE=1 SV=1	SOD3	O09164
18.7005	17.5338	17.8551	17.084	16.3944	16.4086	15.8044	17.596	+	CTR_Infected	1.3017	1.24253	2.44805	Hbb-y	Hemoglobin subunit epsilon-Y2 OS=Mus musculus OX=10090 GN=Hbb-y PE=1 SV=2	HBB-Y	P02104
14.0452	16.7976	14.3562	17.997	19.9013	18.1061	20.2166	21.2037	+	CTR_Infected	1.89963	-4.05793	-3.51466	Ighe	Ig epsilon chain C region OS=Mus musculus OX=10090 PE=4 SV=2	IGHE	P06336
23.0446	24.3959	23.3601	24.5518	28.9916	27.7203	29.1967	29.6371	+	CTR_Infected	3.99941	-5.04832	-9.08017	Ighg1	Ig gamma-1 chain C region, membrane-bound form OS=Mus musculus OX=10090 GN=Ighg1 PE=1 SV=2	IGHG1	P01869
22.9655	22.1103	21.8748	24.0512	28.2818	27.4392	28.8371	28.01	+	CTR_Infected	4.09033	-5.39153	-9.42261	Ighg2a;Ighg	Ig gamma-2A chain C region, membrane-bound form OS=Mus musculus OX=10090 GN=Igh-1a PE=1 SV=3	IGHG2A	P01865
23.7026	23.2213	22.6912	23.4843	25.9177	23.733	25.437	25.6152	+	CTR_Infected	1.91193	-1.90086	-3.53802	Ighg2b	Ig gamma-2B chain C region OS=Mus musculus OX=10090 GN=Igh-3 PE=1 SV=3	IGHG2B	P01867
22.8664	24.3292	24.8942	24.4831	28.2105	26.6692	28.7537	28.3969	+	CTR_Infected	3.03709	-3.86431	-6.05657	Ighg3	Ig gamma-3 chain C region OS=Mus musculus OX=10090 PE=1 SV=2	IGHG3	P03987
18.4614	18.4907	18.6367	19.254	22.4211	22.688	22.9513	22.7114	+	CTR_Infected	5.80241	-3.98227	-18.564	Gm16710;Ighv1-74	Ig heavy chain V region 102 OS=Mus musculus OX=10090 PE=1 SV=1	GM16710	P01750
12.3345	15.5653	15.2852	18.0796	18.9837	17.8743	19.0397	18.5322	+	CTR_Infected	1.46526	-3.29132	-2.72845	LOC544903	Ig heavy chain V region 1B43 OS=Mus musculus OX=10090 PE=1 SV=1	LOC544903	P18532
16.3223	16.5357	15.5176	17.771	17.3406	18.6862	19.6701	18.3747	+	CTR_Infected	1.59807	-1.98124	-2.9616	Gm16900;Ighv1-61	Ig heavy chain V region 3 OS=Mus musculus OX=10090 GN=Ighv1-61 PE=1 SV=1	GM16900	P01749
20.3529	20.7124	20.9837	21.2892	23.2512	21.8807	23.3832	23.4373	+	CTR_Infected	2.65866	-2.15353	-5.11241	Vh7183.a28.48	Ig heavy chain V region 345 OS=Mus musculus OX=10090 PE=1 SV=1	VH7183.A28.48	P18526
16.8953	17.9836	17.4451	18.3737	19.5847	19.6168	20.7278	20.2731	+	CTR_Infected	2.86148	-2.37616	-5.60408	Gm16932;Ighv3-6	Ig heavy chain V region 3-6 OS=Mus musculus OX=10090 GN=Ighv3-6 PE=1 SV=1	GM16932	P18531
19.1636	19.096	19.6312	19.9524	22.6103	20.734	22.0647	23.0975	+	CTR_Infected	2.54892	-2.66581	-4.85911	Ighv5-12	Ig heavy chain V region 5-84 OS=Mus musculus OX=10090 PE=1 SV=1	IGHV5-12	P18525
18.9057	19.4989	19.8992	20.2388	23.5992	22.2459	24.9768	23.9848	+	CTR_Infected	3.16934	-4.06603	-6.41511	Gm16971;Ighv5-4	Ig heavy chain V region 6.96 OS=Mus musculus OX=10090 PE=4 SV=1	GM16971	P18528
19.5179	20.5733	19.5489	20.2102	23.7582	22.6092	23.3978	23.7658	+	CTR_Infected	4.00875	-3.42016	-9.11481	Gm16949	Ig heavy chain V region 914 OS=Mus musculus OX=10090 PE=1 SV=1	GM16949	P18527
23.8827	23.4445	24.2004	23.8061	25.6984	24.6744	25.5189	25.9515	+	CTR_Infected	2.66561	-1.62737	-5.12873	IghmAC38.205.12	Ig heavy chain V region AC38 205.12 OS=Mus musculus OX=10090 PE=1 SV=1	IGHMAC38.205.12	P06330
21.2119	21.644	22.3501	21.3148	22.8416	22.4717	22.9502	23.4889	+	CTR_Infected	2.11702	-1.30789	-3.93848		Ig heavy chain V region HPCM6 OS=Mus musculus OX=10090 PE=1 SV=1		P01791
17.609	17.2941	17.8318	18.5592	20.7218	19.8974	19.3716	21.2748	+	CTR_Infected	2.59754	-2.49289	-4.97027	Ighvhs107.a3.106	Ig heavy chain V region MOPC 47A OS=Mus musculus OX=10090 PE=1 SV=1	IGHVHS107.A3.106	P01786
12.9844	13.8006	13.3178	13.6856	17.0864	14.328	16.5885	14.5367	+	CTR_Infected	1.6248	-2.18776	-3.00921	LOC641088	Ig heavy chain V region RF OS=Mus musculus OX=10090 PE=1 SV=1	LOC641088	P18524
15.6194	13.9967	14.0201	12.899	17.4944	15.6302	17.8241	16.9845	+	CTR_Infected	2.07427	-2.84949	-3.85324		Ig heavy chain V region UPC10 OS=Mus musculus OX=10090 PE=1 SV=1		P01811
14.1681	13.2759	16.2187	15.1695	16.6968	17.4271	18.6135	19.5474	+	CTR_Infected	2.02552	-3.36319	-3.75722	LOC435333	Ig heavy chain V region VH558 A1/A4 OS=Mus musculus OX=10090 GN=Gm5629 PE=2 SV=1	LOC435333	P06327
22.6911	23.1589	22.9701	23.4401	25.4304	24.8494	24.9948	25.4796	+	CTR_Infected	4.1216	-2.12348	-9.543		Ig heavy chain V region X44 OS=Mus musculus OX=10090 PE=1 SV=1		P01807
17.5191	19.1279	18.3876	18.1151	22.1267	18.5147	20.9307	22.6711	+	CTR_Infected	1.52066	-2.77339	-2.82504		Ig kappa chain V region Mem5 (Fragment) OS=Mus musculus OX=10090 PE=1 SV=1		P84750
22.0246	22.3923	22.9016	22.9217	25.6695	24.2426	26.6194	26.7704	+	CTR_Infected	2.7232	-3.26539	-5.26545	Igkv1-117	Ig kappa chain V-II region 26-10 OS=Mus musculus OX=10090 PE=1 SV=1	IGKV1-117	P01631
16.7362	15.3436	15.5594	17.5585	20.7195	19.0326	20.8664	22.8836	+	CTR_Infected	2.54415	-4.57605	-4.84828		Ig kappa chain V-II region 2S1.3 OS=Mus musculus OX=10090 PE=1 SV=1		P01629
13.8055	13.0394	15.2428	13.4619	17.5683	16.3803	16.8157	16.9565	+	CTR_Infected	2.88392	-3.04276	-5.66048	Igkv2-112	Ig kappa chain V-II region MOPC 167 OS=Mus musculus OX=10090 PE=1 SV=1	IGKV2-112	P01626
13.4718	13.0122	12.3933	13.8534	17.2896	17.8119	16.587	17.0862	+	CTR_Infected	4.22066	-4.01102	-9.93352	Igkv2-112	Ig kappa chain V-II region VKappa167 OS=Mus musculus OX=10090 GN=Gm5153 PE=4 SV=1	IGKV2-112	P01627
11.9079	14.0784	14.5236	13.7806	15.8254	15.7148	14.6677	17.1421	+	CTR_Infected	1.59308	-2.2649	-2.95274	Igkv3-10	Ig kappa chain V-III region MOPC 63 OS=Mus musculus OX=10090 PE=1 SV=1	IGKV3-10	P01661
18.3249	19.0917	20.3225	19.6624	22.6087	23.3423	23.7925	23.5917	+	CTR_Infected	3.69618	-3.98342	-8.01553		Ig kappa chain V-III region PC 2154 OS=Mus musculus OX=10090 PE=1 SV=1		P01674
18.1374	19.6798	18.1885	18.7062	20.8307	19.4979	21.3998	20.0639	+	CTR_Infected	1.73838	-1.77009	-3.21443		Ig kappa chain V-III region PC 2413 OS=Mus musculus OX=10090 PE=1 SV=1		P01657
21.9281	22.1907	22.5643	22.928	25.5809	24.976	26.2031	25.1479	+	CTR_Infected	3.91845	-3.07419	-8.78453		Ig kappa chain V-III region PC 2880/PC 1229 OS=Mus musculus OX=10090 PE=1 SV=1		P01654
19.5791	21.3285	20.2709	20.5893	24.0636	23.3497	25.7985	24.5227	+	CTR_Infected	3.14037	-3.99168	-6.3352	LOC676215	Ig kappa chain V-III region PC 3741/TEPC 111 OS=Mus musculus OX=10090 PE=1 SV=1	LOC676215	P01660
17.0061	17.1497	16.9492	17.791	21.5872	21.4985	23.299	21.9719	+	CTR_Infected	4.38176	-4.86516	-10.5995		Ig kappa chain V-III region PC 4050 OS=Mus musculus OX=10090 PE=1 SV=1		P01663
14.6404	12.4564	15.6147	15.1392	18.4599	17.8893	16.7507	16.0576	+	CTR_Infected	1.72903	-2.82672	-3.19735		Ig kappa chain V-III region PC 6308 OS=Mus musculus OX=10090 PE=1 SV=1		P01667
17.8654	18.2208	19.4446	20.0935	23.0716	22.8813	23.4142	23.4718	+	CTR_Infected	3.68558	-4.30367	-7.98034	Igkv3-12	Ig kappa chain V-III region PC 6684 OS=Mus musculus OX=10090 PE=1 SV=1	IGKV3-12	P01670
17.8804	18.5832	19.1202	21.2243	22.912	22.4987	23.8729	22.4166	+	CTR_Infected	2.47316	-3.72302	-4.68912	Igkv3-4	Ig kappa chain V-III region PC 7043 OS=Mus musculus OX=10090 PE=1 SV=1	IGKV3-4	P01665
12.8459	13.088	12.7014	11.6377	19.5008	19.5652	15.1598	12.8497	+	CTR_Infected	1.31976	-4.2006	-2.47871		Ig kappa chain V-V region HP 124E1 OS=Mus musculus OX=10090 PE=1 SV=1		P01647
17.5613	19.3612	19.1612	18.7217	21.0231	20.9368	21.2641	21.2149	+	CTR_Infected	2.96632	-2.40839	-5.87107	Ce9	Ig kappa chain V-V region HP R16.7 OS=Mus musculus OX=10090 PE=1 SV=1	CE9	P01644
21.2627	21.6737	21.4657	22.2939	24.8547	24.2187	25.1839	24.9555	+	CTR_Infected	4.30858	-3.12918	-10.2921	Igkv12-41	Ig kappa chain V-V region K2 (Fragment) OS=Mus musculus OX=10090 PE=1 SV=1	IGKV12-41	P01635
18.5158	21.4733	20.1364	20.0869	24.4697	23.5858	24.948	25.346	+	CTR_Infected	3.14715	-4.53423	-6.35384	Igk-V9;Igkv14-111	Ig kappa chain V-V region L6 (Fragment) OS=Mus musculus OX=10090 PE=4 SV=1	IGK-V9	P01638
19.1775	20.082	20.4958	21.0728	23.2856	22.623	23.2141	22.9447	+	CTR_Infected	3.23266	-2.8098	-6.59248	Igkv5-48;Igkv12-47	Ig kappa chain V-V region L7 (Fragment) OS=Mus musculus OX=10090 GN=Gm10881 PE=1 SV=1	IGKV5-48	P01642
20.5804	20.9489	21.1852	20.8786	24.3048	23.5329	24.6171	24.9199	+	CTR_Infected	4.39742	-3.4454	-10.6663	Igkv12-44	Ig kappa chain V-V region MOPC 149 OS=Mus musculus OX=10090 PE=1 SV=1	IGKV12-44	P01636
19.3505	18.9948	19.22	20.5001	21.6673	20.7822	22.2991	22.552	+	CTR_Infected	2.36664	-2.3088	-4.45653		Ig kappa chain V-V region MOPC 173 OS=Mus musculus OX=10090 PE=1 SV=1		P01643
18.9884	20.7717	20.5571	20.0703	21.5986	23.2066	22.7899	21.7383	+	CTR_Infected	2.14488	-2.23648	-3.99454		Ig kappa chain V-V region MOPC 41 OS=Mus musculus OX=10090 GN=Gm5571 PE=1 SV=1		P01639
13.274	14.1059	12.0884	15.8782	17.9291	16.5827	17.9788	17.1013	+	CTR_Infected	2.20438	-3.56137	-4.11571	Igkv14-111	Ig kappa chain V-V region T1 OS=Mus musculus OX=10090 PE=4 SV=1	IGKV14-111	P01637
18.1074	17.9506	17.4333	18.6006	21.1006	20.2978	20.9356	22.1182	+	CTR_Infected	3.34241	-3.09007	-6.90911	Igkv4-55	Ig kappa chain V-VI region NQ2-6.1 OS=Mus musculus OX=10090 PE=2 SV=1	IGKV4-55	P04945
22.7209	22.97	23.1088	23.2256	23.8896	23.2188	23.596	23.8591	+	CTR_Infected	1.8111	-0.634565	-3.34846	LOC433053	Ig lambda-1 chain C region OS=Mus musculus OX=10090 PE=1 SV=1	LOC433053	P01843
22.7127	22.5068	23.2951	23.0292	25.1847	23.8787	23.9917	24.1056	+	CTR_Infected	2.16418	-1.40423	-4.03362	Iglc2	Ig lambda-2 chain C region OS=Mus musculus OX=10090 GN=Iglc2 PE=1 SV=1	IGLC2	P01844
15.7602	14.9842	16.7783	16.5551	20.1038	18.5092	18.9298	18.181	+	CTR_Infected	2.59757	-2.91151	-4.97034	Iglc3	Ig lambda-3 chain C region OS=Mus musculus OX=10090 GN=Iglc3 PE=1 SV=1	IGLC3	P01845
28.1339	29.0243	29.5114	28.4799	29.8556	29.5552	29.621	29.9454	+	CTR_Infected	1.63016	-0.956929	-3.0188	Ighm	Immunoglobulin heavy constant mu OS=Mus musculus OX=10090 GN=Ighm PE=1 SV=2	IGHM	P01872
25.252	25.5027	25.5289	25.9361	28.2041	26.6784	27.9739	28.5834	+	CTR_Infected	2.72716	-2.305	-5.27495		Immunoglobulin kappa constant OS=Mus musculus OX=10090 GN=Igkc PE=1 SV=2		P01837
16.8965	17.2337	17.724	16.363	18.0082	18.1019	17.7572	17.6574	+	CTR_Infected	1.45698	-0.826889	-2.71409	Igfbp4	Insulin-like growth factor-binding protein 4 OS=Mus musculus OX=10090 GN=Igfbp4 PE=1 SV=2	IGFBP4	P47879
16.3374	16.9497	17.3764	17.2755	18.1973	18.1404	18.9109	18.2183	+	CTR_Infected	2.45916	-1.38199	-4.65814	Ifnar2	Interferon alpha/beta receptor 2 OS=Mus musculus OX=10090 GN=Ifnar2 PE=1 SV=2	IFNAR2	O35664
15.4149	15.4696	15.2005	15.6629	17.3908	16.8559	18.3284	17.4779	+	CTR_Infected	3.20273	-2.07624	-6.50816	Csf1r	Macrophage colony-stimulating factor 1 receptor OS=Mus musculus OX=10090 GN=Csf1r PE=1 SV=3	CSF1R	P09581
16.3864	13.2186	17.0832	14.8636	18.6486	18.445	19.088	19.1324	+	CTR_Infected	2.11344	-3.44053	-3.9313	Nucb1	Nucleobindin-1 OS=Mus musculus OX=10090 GN=Nucb1 PE=1 SV=2	NUCB1	Q02819
23.081	22.8865	22.9145	23.132	22.4572	22.6407	22.0397	22.3689	+	CTR_Infected	2.38194	0.626869	4.48949	Gpld1	Phosphatidylinositol-glycan-specific phospholipase D OS=Mus musculus OX=10090 GN=Gpld1 PE=1 SV=1	GPLD1	O70362
23.3795	23.8236	23.4313	23.9415	24.1477	24.6882	23.8374	24.1405	+	CTR_Infected	1.31894	-0.559453	-2.4773	Klkb1	Plasma kallikrein OS=Mus musculus OX=10090 GN=Klkb1 PE=1 SV=2	KLKB1	P26262
18.112	17.7385	18.7948	19.3693	19.6188	19.8221	20.2119	19.4648	+	CTR_Infected	1.74009	-1.27578	-3.21756	Pla2g7	Platelet-activating factor acetylhydrolase OS=Mus musculus OX=10090 GN=Pla2g7 PE=2 SV=2	PLA2G7	Q60963
21.0774	21.494	21.5685	21.6268	21.6955	21.745	21.8257	22.1955	+	CTR_Infected	1.34328	-0.423784	-2.51874	Cfp	Properdin OS=Mus musculus OX=10090 GN=Cfp PE=2 SV=2	CFP	P11680
17.3909	17.0622	17.3628	17.7133	16.6734	16.6928	16.2985	16.0796	+	CTR_Infected	2.49039	0.946246	4.72745	Ces2e	Pyrethroid hydrolase Ces2e OS=Mus musculus OX=10090 GN=Ces2e PE=1 SV=1	CES2E	Q8BK48
23.0153	22.8312	22.4833	22.5199	23.2296	22.9432	23.4288	23.0919	+	CTR_Infected	1.51084	-0.460958	-2.80785	Rarres2	Retinoic acid receptor responder protein 2 OS=Mus musculus OX=10090 GN=Rarres2 PE=1 SV=1	RARRES2	Q9DD06
15.8384	16.126	16.4306	16.0909	17.9969	18.368	19.0258	17.5226	+	CTR_Infected	3.09229	-2.10685	-6.20431	Vcam1	Vascular cell adhesion protein 1 OS=Mus musculus OX=10090 GN=Vcam1 PE=1 SV=1	VCAM1	P29533
