# Supplementary material for: Complement System Activation Is a Plasma Biomarker Signature during Malaria in Pregnancy
Source: Genes (Basel). 2023 Aug 14;14(8):1624. doi: 10.3390/genes14081624 (PMC10454407; doi:10.3390/genes14081624)
Supplement: Supplementary file 1 [file genes-14-01624-s001.zip › Supplementary_Table_6-Regulated-proteins-human.xlsx]

## Sheet: regulated-proteins-9samples-per
Abundances (Normalized): Control 1	Abundances (Normalized): Control 2	Abundances (Normalized): Control 3	Abundances (Normalized): Control 4	Abundances (Normalized): Control 5	Abundances (Normalized): Control 6	Abundances (Normalized): Control 7	Abundances (Normalized): Control 8	Abundances (Normalized): Control 9	Abundances (Normalized): Infected 1	Abundances (Normalized): Infected 2	Abundances (Normalized): Infected 3	Abundances (Normalized): Infected 4	Abundances (Normalized): Infected 5	Abundances (Normalized): Infected 6	Abundances (Normalized): Infected 7	Abundances (Normalized): Infected 8	Abundances (Normalized): Infected 9	C: Student's T-test significant	N: # Unique Peptides	N: -Log Student's T-test p-value CTR_Infected	N: Student's T-test Difference CTR_Infected	N: Student's T-test Test statistic CTR_Infected	T: Master	T: Accession	T: Description	T: Gene Symbol
16.818	15.0419	16.6462	18.2517	17.688	15.5932	17.0358	16.6745	16.7131	18.0847	16.8792	17.323	16.9998	18.9536	17.534	18.0768	16.9678	16.9958	CTR_Infected	1	1.24062	-0.816898	-2.04688	Master Protein	A0A075B6H9	Immunoglobulin lambda variable 4-69 OS=Homo sapiens OX=9606 GN=IGLV4-69 PE=1 SV=1	IGLV4-69
13.657	12.1894	13.9266	15.8716	12.0467	14.831	13.1824	13.0071	13.9267	15.0884	15.8783	15.7713	14.9985	14.5491	12.1188	14.7062	14.4061	14.4906	CTR_Infected	1	1.12906	-1.04096	-1.90953	Master Protein	A0A075B6I1	Immunoglobulin lambda variable 4-60 OS=Homo sapiens OX=9606 GN=IGLV4-60 PE=3 SV=1	IGLV4-60
16.1722	12.8565	15.6655	15.4525	15.4123	13.7324	14.0665	14.889	15.6554	18.4342	17.1094	17.6633	17.1731	16.8125	19.3383	18.8346	15.9087	18.1462	CTR_Infected	1	4.34293	-2.83534	-5.53331	Master Protein	A0A075B6I4	Immunoglobulin lambda variable 10-54 OS=Homo sapiens OX=9606 GN=IGLV10-54 PE=3 SV=1	IGLV10-54
20.3496	17.1961	16.9534	17.6589	18.779	17.6017	17.4618	18.4044	18.3471	17.5281	15.0456	18.7156	14.777	17.2143	16.6038	16.0848	17.7909	18.8741	CTR_Infected	2	1.10386	1.12423	1.878	Master Protein	A0A075B6J9	Immunoglobulin lambda variable 2-18 OS=Homo sapiens OX=9606 GN=IGLV2-18 PE=3 SV=2	IGLV2-18
20.8815	20.2772	21.7238	21.5526	22.3114	21.7102	21.9689	21.1493	21.353	22.577	22.2912	22.1702	21.9051	22.9041	21.7832	22.6334	22.9841	22.56	CTR_Infected	3	2.998	-0.986704	-4.0128	Master Protein	A0A075B6K4	Immunoglobulin lambda variable 3-10 OS=Homo sapiens OX=9606 GN=IGLV3-10 PE=3 SV=2	IGLV3-10
17.56	13.3752	18.0448	18.2145	18.0219	17.8695	17.283	18.3711	16.8732	18.4965	18.0277	18.1937	18.4737	18.9111	18.9961	19.5225	18.9372	19.2247	CTR_Infected	1	1.81334	-1.4633	-2.71262	Master Protein	A0A075B6P5	Immunoglobulin kappa variable 2-28 OS=Homo sapiens OX=9606 GN=IGKV2-28 PE=3 SV=1	IGKV2D-28
14.8672	14.1209	15.6965	15.3344	14.4803	16.0653	14.7458	14.4482	15.9728	16.1971	16.6015	16.2914	17.4622	17.1156	15.7232	16.3968	17.6074	17.8165	CTR_Infected	1	3.95283	-1.72002	-5.07972	Master Protein	A0A075B6Q5	Immunoglobulin heavy variable 3-64 OS=Homo sapiens OX=9606 GN=IGHV3-64 PE=3 SV=1	LOC100291056
19.8694	18.4511	19.9102	19.4914	20.2175	18.9707	19.9233	20.2067	21.0922	21.0151	20.907	21.7392	20.4998	21.0747	20.5892	19.4665	20.0192	20.4668	CTR_Infected	1	1.65863	-0.849435	-2.53759	Master Protein	A0A075B6R9	Probable non-functional immunoglobulin kappa variable 2D-24 OS=Homo sapiens OX=9606 GN=IGKV2D-24 PE=5 SV=1
18.9004	18.8795	18.9654	19.7909	18.5101	18.276	18.3899	18.4354	19.2809	19.4242	19.3879	19.844	19.4901	19.4337	18.2991	19.8927	18.9333	19.2818	CTR_Infected	1	1.38117	-0.50649	-2.21551	Master Protein	A0A087WSY4	Immunoglobulin heavy variable 4-30-2 OS=Homo sapiens OX=9606 GN=IGHV4-30-2 PE=3 SV=1	IGHV4-31
19.5157	18.8083	19.5928	19.167	19.9229	19.4831	19.1581	19.9639	19.4481	20.3977	19.7632	20.3744	19.9967	20.6562	19.6596	19.4123	19.797	19.7487	CTR_Infected	2	1.95106	-0.527345	-2.86647	Master Protein	A0A087WSY6	Immunoglobulin kappa variable 3D-15 OS=Homo sapiens OX=9606 GN=IGKV3D-15 PE=3 SV=6	IGKV3D-15
18.3981	17.6707	17.2454	18.6184	17.6578	19.0026	18.2171	19.1477	18.4871	19.6929	20.118	19.5594	19.1726	18.5076	20.4957	18.7451	19.3794	19.0743	CTR_Infected	3	2.8151	-1.14445	-3.81283	Master Protein	A0A0B4J1V0	Immunoglobulin heavy variable 3-15 OS=Homo sapiens OX=9606 GN=IGHV3-15 PE=3 SV=1	IGHV3-15
18.2029	14.4155	16.5714	16.1487	17.4426	17.157	15.9682	17.2636	14.5443	17.384	18.0927	17.9608	17.6244	16.9846	17.0189	18.6879	16.5232	17.8945	CTR_Infected	1	1.53864	-1.16184	-2.3998	Master Protein	A0A0C4DH24	Immunoglobulin kappa variable 6-21 OS=Homo sapiens OX=9606 GN=IGKV6-21 PE=3 SV=1	IGKV6-21
15.3916	18.2972	15.9783	14.2054	16.7616	15.1032	15.6185	15.9225	15.6122	17.7755	16.619	16.3863	17.6105	18.3285	16.7588	16.2562	17.9502	18.9362	CTR_Infected	1	2.15868	-1.52565	-3.09589	Master Protein	A0A0C4DH26	Probable non-functional immunoglobulin kappa variable 6D-41 OS=Homo sapiens OX=9606 GN=IGKV6D-41 PE=5 SV=1	IGKV6D-41
17.622	17.137	18.0623	18.4048	17.3095	17.6854	17.4819	18.3285	18.276	18.9502	18.7274	18.4579	17.7485	18.1374	17.5319	19.0964	18.941	18.1023	CTR_Infected	1	1.58319	-0.598398	-2.45119	Master Protein	A0A0C4DH36	Probable non-functional immunoglobulin heavy variable 3-38 OS=Homo sapiens OX=9606 GN=IGHV3-38 PE=5 SV=1
21.9994	20.5048	21.0006	20.6047	20.6497	20.4883	20.5354	20.9225	20.9395	20.7098	19.6838	20.5253	20.4647	21.0207	20.446	19.9309	20.8651	20.3424	CTR_Infected	4	1.1322	0.406228	1.91344	Master Protein	A0A0C4DH38	Immunoglobulin heavy variable 5-51 OS=Homo sapiens OX=9606 GN=IGHV5-51 PE=3 SV=1	IGHV5-51
17.6569	18.2895	18.1716	18.6454	19.3474	18.5345	18.6888	18.6912	19.3208	19.6475	19.8673	14.9993	14.5597	13.7095	19.3075	15.0366	16.2684	19.2444	CTR_Infected	1	1.12469	1.63399	1.90408	Master Protein	A0A0J9YX35	Immunoglobulin heavy variable 3-64D OS=Homo sapiens OX=9606 GN=IGHV3-64D PE=3 SV=1	IGHV3-64D
16.2661	16.36	15.7382	17.5215	16.9483	13.9679	16.9399	13.2416	13.3049	17.6673	16.8652	18.8913	16.5968	20.1929	19.2085	18.4661	16.6573	18.0629	CTR_Infected	2	2.61589	-2.47997	-3.5956	Master Protein	A0M8Q6	Immunoglobulin lambda constant 7 OS=Homo sapiens OX=9606 GN=IGLC7 PE=1 SV=3	IGLC7
14.4952	17.2338	15.5552	15.3401	17.5999	16.3842	16.4235	13.9569	14.8553	18.5323	17.5095	15.9648	16.2696	18.6191	17.5513	19.0173	17.6877	19.3527	CTR_Infected	2	2.66577	-2.07336	-3.64996	Master Protein	A2NJV5	Immunoglobulin kappa variable 2-29 OS=Homo sapiens OX=9606 GN=IGKV2-29 PE=3 SV=2	IGKV2-29
20.1098	20.4045	19.3843	19.5139	19.8154	19.7617	20.098	19.8915	20.5363	18.7981	19.1108	19.9023	19.922	19.7406	19.5723	19.9109	19.6178	19.0874	CTR_Infected	8	1.427	0.428143	2.26961	Master Protein	O43184	Disintegrin and metalloproteinase domain-containing protein 12 OS=Homo sapiens OX=9606 GN=ADAM12 PE=1 SV=3	ADAM12
21.4135	21.6632	21.4184	20.9057	21.1076	21.2771	21.0625	20.7751	21.2801	20.5244	20.5881	20.4497	20.5211	20.4411	20.3907	20.684	20.8077	20.4297	CTR_Infected	10	5.17937	0.67407	6.5558	Master Protein	O75882	Attractin OS=Homo sapiens OX=9606 GN=ATRN PE=1 SV=2	ATRN
28.03	28.1035	28.0056	27.4283	27.9994	27.8873	27.8058	27.5355	28.242	28.2465	28.379	28.0648	28.1436	28.2262	28.2678	28.3508	28.7137	28.2352	CTR_Infected	64	2.71963	-0.398892	-3.70868	Master Protein	P00450	Ceruloplasmin OS=Homo sapiens OX=9606 GN=CP PE=1 SV=1	CP
14.5137	11.992	12.6067	14.9034	14.8641	13.9241	13.5343	13.6507	13.3053	14.3323	14.5783	16.0325	15.0349	16.6139	14.6471	16.7369	13.6396	15.3034	CTR_Infected	1	2.19469	-1.51386	-3.13545	Master Protein	P00746	Complement factor D OS=Homo sapiens OX=9606 GN=CFD PE=1 SV=5	CFD
26.8035	26.8339	26.4376	26.3389	26.5071	26.6328	26.4665	26.2801	26.4941	26.4906	26.3659	25.9831	26.5458	26.2123	26.5897	26.5163	26.2904	26.171	CTR_Infected	52	1.15806	0.181053	1.94556	Master Protein	P00747	Plasminogen OS=Homo sapiens OX=9606 GN=PLG PE=1 SV=2	PLG
24.6124	25.1742	24.8779	24.3644	24.8252	24.5442	25.1641	24.6186	24.5494	25.2145	25.5481	24.9523	25.1401	24.7323	24.7587	25.1053	25.0894	25.0582	CTR_Infected	27	1.67263	-0.318723	-2.55354	Master Protein	P01008	Antithrombin-III OS=Homo sapiens OX=9606 GN=SERPINC1 PE=1 SV=1	SERPINC1
29.5545	29.4519	29.7356	29.4892	29.5846	29.2159	29.5364	29.4037	29.8506	29.5842	29.6743	29.8411	29.3682	29.7202	29.723	29.9901	29.9778	29.5843	CTR_Infected	38	1.21721	-0.182309	-2.01833	Master Protein	P01009	Alpha-1-antitrypsin OS=Homo sapiens OX=9606 GN=SERPINA1 PE=1 SV=3	SERPINA1
25.4965	26.0019	25.7	25.9308	25.9591	25.9704	25.8438	25.8358	25.8411	26.0748	25.9256	25.4935	25.6393	25.529	25.6275	25.95	25.1657	25.4363	CTR_Infected	18	1.00854	0.193086	1.75689	Master Protein	P01019	Angiotensinogen OS=Homo sapiens OX=9606 GN=AGT PE=1 SV=1	AGT
25.6715	25.7982	25.587	25.7936	25.4075	25.5569	25.8038	25.4977	25.8995	25.9068	26.2973	25.7242	25.6742	25.8209	25.8028	26.0383	25.579	25.6824	CTR_Infected	30	1.06154	-0.167797	-1.82461	Master Protein	P01042	Kininogen-1 OS=Homo sapiens OX=9606 GN=KNG1 PE=1 SV=2	KNG1
17.5109	14.2346	16.3715	16.9321	15.9755	17.4968	15.6135	16.7703	17.9427	17.8707	18.252	17.4781	17.3199	17.8109	17.3383	17.5233	17.3631	17.8515	CTR_Infected	1	1.87848	-1.10666	-2.78558	Master Protein	P01699	Immunoglobulin lambda variable 1-44 OS=Homo sapiens OX=9606 GN=IGLV1-44 PE=1 SV=2	IGLV1-44
20.8171	19.5075	19.9419	21.0646	21.0796	20.7588	20.4638	20.2124	20.562	22.0617	21.5129	22.5384	20.9122	21.963	20.8895	21.2193	22.1966	21.8479	CTR_Infected	3	3.49624	-1.19264	-4.56332	Master Protein	P01701	Immunoglobulin lambda variable 1-51 OS=Homo sapiens OX=9606 GN=IGLV1-51 PE=1 SV=2	IGLV1-51
19.9997	18.4258	19.8293	18.3108	20.3107	19.6824	19.1654	19.1823	19.0522	18.3677	18.5644	18.6381	18.3531	18.9144	18.9696	18.7796	18.984	18.2435	CTR_Infected	1	1.85514	0.682704	2.75948	Master Protein	P01709	Immunoglobulin lambda variable 2-8 OS=Homo sapiens OX=9606 GN=IGLV2-8 PE=1 SV=2	IGLV2-8
20.0878	18.5288	18.4896	20.5545	20.4412	20.8244	19.7741	20.5912	20.2339	21.0171	21.2975	21.815	20.689	21.9031	19.3922	21.0982	21.2275	21.3167	CTR_Infected	2	2.06162	-1.13675	-2.98895	Master Protein	P01714	Immunoglobulin lambda variable 3-19 OS=Homo sapiens OX=9606 GN=IGLV3-19 PE=1 SV=2	IGLV3-19
15.3969	15.6631	16.3435	17.5788	16.5958	16.3493	15.4956	15.2414	16.774	18.0276	17.9118	17.0839	17.1348	17.4525	17.2137	17.8965	17.2287	16.6295	CTR_Infected	1	3.09637	-1.23783	-4.12071	Master Protein	P01717	Immunoglobulin lambda variable 3-25 OS=Homo sapiens OX=9606 GN=IGLV3-25 PE=1 SV=2	IGLV3-25
22.4336	22.3631	22.4647	22.8817	22.8223	21.767	22.4684	20.8879	21.3909	20.2038	20.1644	20.2943	20.0707	20.0355	20.97	20.9091	19.8154	20.394	CTR_Infected	2	5.61796	1.84695	7.12468	Master Protein	P01718	Immunoglobulin lambda variable 3-27 OS=Homo sapiens OX=9606 GN=IGLV3-27 PE=1 SV=2	IGLV3-27
15.136	15.0119	14.5199	16.1927	14.4852	17.238	13.4148	14.6017	16.5858	16.8958	18.6557	17.6218	15.7033	17.1081	15.9167	17.889	17.6495	15.3303	CTR_Infected	1	2.2183	-1.73157	-3.16136	Master Protein	P01721	Immunoglobulin lambda variable 6-57 OS=Homo sapiens OX=9606 GN=IGLV6-57 PE=1 SV=2	IGLV6-57
26.0409	25.8711	25.1418	25.4853	26.5	25.2312	26.1397	25.3562	26.1492	26.7252	27.0521	26.9448	26.5058	27.5473	25.646	25.1225	26.5567	26.7633	CTR_Infected	8	1.74673	-0.772053	-2.63758	Master Protein	P01860	Immunoglobulin heavy constant gamma 3 OS=Homo sapiens OX=9606 GN=IGHG3 PE=1 SV=2	IGHG3
24.8776	24.365	24.1754	25.173	24.9541	24.9498	24.9278	24.6331	25.0459	24.4404	24.3177	23.9913	25.0992	24.7346	24.08	24.772	24.1196	24.3625	CTR_Infected	16	1.32155	0.353834	2.14452	Master Protein	P02649	Apolipoprotein E OS=Homo sapiens OX=9606 GN=APOE PE=1 SV=1	APOE
24.1993	23.8142	23.5167	23.9481	24.0164	23.913	23.5219	23.6141	24.2845	23.0815	23.3659	23.3795	23.6367	23.0349	23.1955	23.2467	24.1554	23.0355	CTR_Infected	5	2.46924	0.521845	3.43572	Master Protein	P02655	Apolipoprotein C-II OS=Homo sapiens OX=9606 GN=APOC2 PE=1 SV=1	APOC2
15.582	16.3638	15.8418	17.0113	15.4247	14.9033	17.1632	15.6552	15.8675	14.0346	15.5223	14.6752	15.3482	15.0874	14.0698	13.6152	14.7337	13.5306	CTR_Infected	2	3.18646	1.46618	4.21983	Master Protein	P02751	Fibronectin OS=Homo sapiens OX=9606 GN=FN1 PE=1 SV=5
22.9169	22.7769	22.8366	22.8227	22.9964	22.4143	21.6409	22.7425	22.2774	23.4271	23.0208	22.9098	23.4186	22.3319	23.5884	23.3653	22.8805	23.0488	CTR_Infected	10	1.74319	-0.507407	-2.63358	Master Protein	P02753	Retinol-binding protein 4 OS=Homo sapiens OX=9606 GN=RBP4 PE=1 SV=3	RBP4
27.9888	28.1057	27.9481	27.6409	27.6758	27.7822	27.7387	27.8022	27.9241	28.2191	28.093	28.1257	28.0887	27.9301	28.0436	28.1271	28.146	28.2136	CTR_Infected	30	3.39082	-0.264495	-4.44592	Master Protein	P02790	Hemopexin OS=Homo sapiens OX=9606 GN=HPX PE=1 SV=2	HPX
16.3159	16.1805	16.111	15.4551	15.3982	14.3791	15.5038	14.4312	15.0746	17.0882	16.0054	15.3038	17.399	17.5174	16.6071	16.4829	17.5694	16.5775	CTR_Infected	2	2.76725	-1.30014	-3.76061	Master Protein	P04070	Vitamin K-dependent protein C OS=Homo sapiens OX=9606 GN=PROC PE=1 SV=1	PROC
26.4678	26.7788	26.3409	26.0667	26.5259	25.7932	26.4939	26.1868	26.3342	26.0851	26.1902	25.6742	26.0406	26.2231	25.0926	25.9227	26.3423	26.0583	CTR_Infected	16	1.50519	0.373235	2.36101	Master Protein	P04217	Alpha-1B-glycoprotein OS=Homo sapiens OX=9606 GN=A1BG PE=1 SV=4	A1BG
18.202	18.3565	15.8042	17.9114	18.128	17.1545	17.428	17.4053	17.4564	16.1038	14.1242	15.9838	16.2406	17.701	15.9347	16.5266	16.3767	17.1645	CTR_Infected	5	2.1746	1.2989	3.11338	Master Protein	P04275	von Willebrand factor OS=Homo sapiens OX=9606 GN=VWF PE=1 SV=4	VWF
23.0309	22.914	23.5943	22.5958	23.1936	22.4542	23.314	22.8114	23.403	23.7448	23.3733	23.4961	23.3994	23.2664	23.0196	23.9575	24.0428	23.176	CTR_Infected	18	1.79547	-0.462742	-2.69253	Master Protein	P04278	Sex hormone-binding globulin OS=Homo sapiens OX=9606 GN=SHBG PE=1 SV=2	SHBG
22.5397	21.5148	22.5813	22.3685	22.7414	22.2401	21.9747	21.8642	22.3029	23.3164	22.7536	23.753	23.216	23.1306	22.3407	22.7034	23.6592	23.1357	CTR_Infected	4	3.33702	-0.875661	-4.38621	Master Protein	P06312	Immunoglobulin kappa variable 4-1 OS=Homo sapiens OX=9606 GN=IGKV4-1 PE=1 SV=1	IGKV4-1
23.4999	23.564	23.7259	23.4167	23.6971	23.0297	23.5337	23.4048	23.4255	23.9791	23.6535	23.8988	23.9304	24.0608	24.0132	23.9663	23.6608	23.585	CTR_Infected	24	3.21064	-0.383384	-4.24649	Master Protein	P06396	Gelsolin OS=Homo sapiens OX=9606 GN=GSN PE=1 SV=1	GSN
21.3673	21.6332	21.5305	21.3545	21.138	21.389	20.9443	21.0173	21.3611	21.0659	21.1112	21.2015	21.0905	21.1062	20.8959	21.0986	20.5229	21.2829	CTR_Infected	12	1.6073	0.262143	2.47889	Master Protein	P07225	Vitamin K-dependent protein S OS=Homo sapiens OX=9606 GN=PROS1 PE=1 SV=1	PROS1
23.0536	22.9659	23.4671	23.1974	23.2818	23.3403	23.3709	23.4123	23.6549	23.8235	23.3791	23.4223	23.6039	23.6287	23.339	23.3821	23.6382	23.4312	CTR_Infected	14	1.51912	-0.211527	-2.37719	Master Protein	P08697	Alpha-2-antiplasmin OS=Homo sapiens OX=9606 GN=SERPINF2 PE=1 SV=3	SERPINF2
19.2944	19.6782	21.4714	21.0562	20.425	21.2696	20.3312	21.4723	20.598	21.3961	21.6149	21.3688	21.4844	21.237	21.2879	20.3965	21.5849	21.4739	CTR_Infected	4	1.5595	-0.694229	-2.42391	Master Protein	P0C0L4	Complement C4-A OS=Homo sapiens OX=9606 GN=C4A PE=1 SV=2	C4A
19.7208	20.6097	20.6097	19.3819	20.1469	19.8333	20.4159	20.4922	20.743	19.4964	19.8556	20.279	19.2882	19.7385	19.2591	18.9427	19.9882	17.6176	CTR_Infected	6	1.83348	0.832026	2.73521	Master Protein	P0DML3	Chorionic somatomammotropin hormone 2 OS=Homo sapiens OX=9606 GN=CSH2 PE=1 SV=1	CSH2
27.9787	28.3238	28.7865	28.5335	28.3883	28.3002	28.3117	28.5181	28.9358	29.1537	28.6731	29.1236	28.7409	29.0665	28.8012	28.5755	28.9658	28.8077	CTR_Infected	12	2.65307	-0.425696	-3.63612	Master Protein	P0DOX5	Immunoglobulin gamma-1 heavy chain OS=Homo sapiens OX=9606 PE=1 SV=2
19.5611	21.6648	21.1324	18.0932	19.1732	19.4886	19.6047	19.5279	20.476	18.9588	20.1882	19.9358	17.7457	15.5309	18.9161	18.3078	19.8441	17.6975	CTR_Infected	7	1.30859	1.28856	2.12898	Master Protein	P11226	Mannose-binding protein C OS=Homo sapiens OX=9606 GN=MBL2 PE=1 SV=2	MBL2
19.9111	20.0241	19.8388	19.1618	19.8366	19.9006	20.0165	19.3027	19.4158	18.878	18.1442	20.1282	18.3593	20.0972	18.6791	20.2924	18.9112	17.6584	CTR_Infected	2	1.26615	0.695552	2.07785	Master Protein	P11465	Pregnancy-specific beta-1-glycoprotein 2 OS=Homo sapiens OX=9606 GN=PSG2 PE=2 SV=2	PSG2
19.11	19.6227	19.7191	18.5236	16.3784	19.9613	18.252	15.7342	19.6542	14.7378	17.7587	18.7337	17.6325	16.1894	17.9534	18.0357	17.6512	16.9712	CTR_Infected	7	1.15265	1.25467	1.93886	Master Protein	P13645	Keratin, type I cytoskeletal 10 OS=Homo sapiens OX=9606 GN=KRT10 PE=1 SV=6	KRT10
16.3931	16.38	14.8322	19.094	16.8708	15.9139	16.6776	17.1622	16.7249	20.8288	20.2742	21.091	20.1322	20.2783	18.2024	20.6809	20.5023	20.03	CTR_Infected	1	5.95544	-3.55238	-7.58014	Master Protein	P15814	Immunoglobulin lambda-like polypeptide 1 OS=Homo sapiens OX=9606 GN=IGLL1 PE=1 SV=1	IGLL1
19.1049	17.9715	18.5669	17.7174	18.0572	18.3831	17.6573	15.7839	18.3117	16.8127	16.8233	15.9567	16.8724	15.7745	16.7837	16.4772	16.6687	17.5083	CTR_Infected	3	2.73923	1.3196	3.73005	Master Protein	P17936	Insulin-like growth factor-binding protein 3 OS=Homo sapiens OX=9606 GN=IGFBP3 PE=1 SV=2	IGFBP3
20.5681	20.5188	20.4372	19.9042	20.8585	20.2185	20.2135	20.166	20.6515	19.4734	19.4998	19.479	19.8958	19.2774	19.4477	19.9937	19.8907	20.2712	CTR_Infected	3	3.6806	0.700863	4.77018	Master Protein	P20851	C4b-binding protein beta chain OS=Homo sapiens OX=9606 GN=C4BPB PE=1 SV=1	C4BPB
22.9669	22.9933	22.3803	22.9436	23.3424	22.8447	22.7865	22.5055	22.4646	22.0947	22.2702	21.9264	22.1775	22.0756	21.9142	22.3218	22.1676	22.4624	CTR_Infected	14	4.26955	0.646369	5.44698	Master Protein	P22792	Carboxypeptidase N subunit 2 OS=Homo sapiens OX=9606 GN=CPN2 PE=1 SV=3	CPN2
24.674	24.978	24.4094	24.3079	24.6047	24.3168	24.6977	24.2545	24.4471	25.5474	25.5624	25.3975	25.5802	25.0517	24.8867	25.868	25.547	25.1304	CTR_Infected	13	5.30249	-0.875685	-6.713	Master Protein	P25311	Zinc-alpha-2-glycoprotein OS=Homo sapiens OX=9606 GN=AZGP1 PE=1 SV=2	AZGP1
21.3336	21.5444	20.3941	21.1598	20.9047	22.1065	19.1131	20.8429	20.9049	19.2524	19.2411	20.0366	15.7125	17.8739	18.8485	18.6721	15.2307	19.0354	CTR_Infected	8	3.33126	2.71121	4.37982	Master Protein	P35527	Keratin, type I cytoskeletal 9 OS=Homo sapiens OX=9606 GN=KRT9 PE=1 SV=3	KRT9
21.2676	21.3093	20.0485	22.4732	20.8485	21.7178	20.6145	21.638	21.4297	21.969	21.6655	22.4601	21.9518	21.3479	21.8372	22.1076	22.5051	23.1528	CTR_Infected	5	1.98384	-0.84999	-2.90286	Master Protein	P35542	Serum amyloid A-4 protein OS=Homo sapiens OX=9606 GN=SAA4 PE=1 SV=2	SAA4
23.2122	22.4877	22.687	22.2496	23.0014	22.5388	22.45	21.7803	22.5245	22.3242	22.3311	22.1014	22.2439	22.2779	22.2523	22.0613	22.5618	22.2151	CTR_Infected	21	1.1663	0.284703	1.95576	Master Protein	P35858	Insulin-like growth factor-binding protein complex acid labile subunit OS=Homo sapiens OX=9606 GN=IGFALS PE=1 SV=1	IGFALS
21.6275	21.3297	21.5886	21.5318	21.8236	21.6879	21.424	21.7962	21.659	22.0323	22.0189	21.9217	22.2033	21.9698	22.1301	22.2346	22.0187	21.9393	CTR_Infected	12	5.34847	-0.444471	-6.7722	Master Protein	P36955	Pigment epithelium-derived factor OS=Homo sapiens OX=9606 GN=SERPINF1 PE=1 SV=4	SERPINF1
18.3233	18.5765	18.5827	17.6573	18.1391	16.2096	17.9155	18.2142	19.0831	17.3459	16.3412	18.8869	16.1142	17.8455	18.1862	16.5676	15.663	17.2015	CTR_Infected	2	1.31834	0.94994	2.14067	Master Protein	P36980	Complement factor H-related protein 2 OS=Homo sapiens OX=9606 GN=CFHR2 PE=1 SV=1	CFHR2
19.8931	18.9508	18.6291	19.1584	19.9367	18.1497	18.9517	17.9897	20.0008	18.2544	18.6985	17.6917	18.067	18.2976	17.1296	18.1068	18.2018	18.8134	CTR_Infected	5	2.1517	0.933228	3.08822	Master Protein	P43251	Biotinidase OS=Homo sapiens OX=9606 GN=BTD PE=1 SV=2	BTD
21.7394	21.8491	22.0529	22.2475	22.3417	21.4878	21.5373	21.8153	22.1315	22.0723	21.4055	21.6787	21.5477	21.2477	21.6657	21.7443	21.9734	21.2711	CTR_Infected	11	1.26425	0.288445	2.07555	Master Protein	P51884	Lumican OS=Homo sapiens OX=9606 GN=LUM PE=1 SV=2	LUM
18.6269	17.8894	18.0117	19.1866	18.6957	17.7109	18.1339	18.4985	19.5477	18.1092	18.2989	18.8728	17.5665	18.154	17.5025	17.5588	18.1148	18.142	CTR_Infected	3	1.01461	0.442449	1.7647	Master Protein	P61769	Beta-2-microglobulin OS=Homo sapiens OX=9606 GN=B2M PE=1 SV=1	B2M
15.7911	15.3735	17.7821	17.269	16.9312	17.1408	16.9123	17.6496	17.2771	16.3286	16.004	14.9047	15.615	15.5665	17.2657	16.4332	16.566	16.6869	CTR_Infected	1	1.27943	0.750678	2.09389	Master Protein	P68133	Actin, alpha skeletal muscle OS=Homo sapiens OX=9606 GN=ACTA1 PE=1 SV=1	ACTA1
17.2767	16.4267	17.0053	16.4541	17.1395	16.876	16.5016	16.7367	16.9116	15.5176	16.305	16.6275	15.7155	16.2822	16.8161	16.16	17.0454	14.4827	CTR_Infected	1	1.65726	0.708471	2.53603	Master Protein	Q00889	Pregnancy-specific beta-1-glycoprotein 6 OS=Homo sapiens OX=9606 GN=PSG6 PE=2 SV=1	PSG6
21.5663	21.6254	21.5166	21.6445	22.3851	21.7516	22.1898	22.0845	22.2422	21.8885	21.7315	21.5385	21.0461	21.5611	21.7809	21.7659	21.2111	21.7815	CTR_Infected	3	1.24126	0.300102	2.04765	Master Protein	Q03591	Complement factor H-related protein 1 OS=Homo sapiens OX=9606 GN=CFHR1 PE=1 SV=2	CFHR1
17.3616	17.5875	18.3465	17.9294	17.4136	19.3651	17.831	18.233	17.387	19.2776	19.5161	18.861	19.8247	18.3625	19.284	19.6102	19.5747	19.4784	CTR_Infected	2	4.08857	-1.37051	-5.23611	Master Protein	Q13790	Apolipoprotein F OS=Homo sapiens OX=9606 GN=APOF PE=1 SV=2	APOF
14.7826	15.5489	15.0867	15.6931	14.1327	14.2428	15.8814	13.5805	14.3098	16.6688	16.9375	15.3386	16.2195	15.4149	15.6696	17.5452	15.25	15.915	CTR_Infected	1	2.48426	-1.30007	-3.4521	Master Protein	Q15485	Ficolin-2 OS=Homo sapiens OX=9606 GN=FCN2 PE=1 SV=2	FCN2
16.8391	16.126	16.557	15.2014	15.4652	15.9417	18.1109	16.5291	15.6945	15.5086	15.1385	16.0796	15.9639	17.0476	14	14.7197	13.8654	14.529	CTR_Infected	3	1.49501	1.06806	2.34917	Master Protein	Q4LDE5	Sushi, von Willebrand factor type A, EGF and pentraxin domain-containing protein 1 OS=Homo sapiens OX=9606 GN=SVEP1 PE=1 SV=3	SVEP1
19.7993	19.4873	18.1507	18.294	19.051	19.0649	18.6026	17.8829	18.4646	16.9098	18.4176	17.9004	18.2191	16.5772	16.6306	18.2061	16.5092	17.8883	CTR_Infected	5	2.76986	1.28208	3.76346	Master Protein	Q96KN2	Beta-Ala-His dipeptidase OS=Homo sapiens OX=9606 GN=CNDP1 PE=1 SV=4	CNDP1
18.53	18.7986	17.3518	17.0894	18.922	17.0334	18.6035	17.8969	18.8916	14.9229	16.8429	17.7226	15.3942	17.3005	17.1784	16.7936	17.3906	17.3562	CTR_Infected	2	2.32063	1.35727	3.27344	Master Protein	Q9NZP8	Complement C1r subcomponent-like protein OS=Homo sapiens OX=9606 GN=C1RL PE=1 SV=2	C1RL
18.0537	19.2473	18.3559	19.3732	18.9285	18.3622	18.949	18.9768	19.0996	17.9858	17.7044	18.626	17.4981	17.1122	19.1617	18.8111	18.5444	16.6835	CTR_Infected	3	1.65978	0.802117	2.5389	Master Protein	Q9UQ72	Pregnancy-specific beta-1-glycoprotein 11 OS=Homo sapiens OX=9606 GN=PSG11 PE=2 SV=3	PSG11
