# Supplementary material for: Complement System Activation Is a Plasma Biomarker Signature during Malaria in Pregnancy
Source: Genes (Basel). 2023 Aug 14;14(8):1624. doi: 10.3390/genes14081624 (PMC10454407; doi:10.3390/genes14081624)
Supplement: Supplementary file 1 [file genes-14-01624-s001.zip › Supplementary_Table_7-Spearman-Correlation-Mouse.xlsx]

## Sheet: general-correlation
	P02104	placental vascular	fetus weight	O70362	Q8BK48	E9Q414	Q9R182	Q01339	Q6GQT1	IL-12	P01661	IL-10	P84750	P55284	P18527	P18524	P01872	P01791	P01636	P01638	P01644	P01657	P01639	P29533	P01654	P01642	P18532	P01865	P01637	P01663	P09581	P01837	P01670	P01631	P18526	P01807	P01869	P06336	P01660	P01635	P18531	P11680	P18528	P01750	P01674	P03987	O35664	P06327	spleen weight
P02104	1	0.65465	0.65465	0.57143	0.45238	0.69048	0.52381	0.57143	0.61905	-0.059881	-0.42857	-0.52696	-0.47619	-0.40476	-0.59524	-0.80952	-0.47619	-0.5	-0.5	-0.54762	-0.66667	-0.78571	-0.66667	-0.7619	-0.80952	-0.78571	-0.83333	-0.7619	-0.83333	-0.7381	-0.7381	-0.57143	-0.59524	-0.59524	-0.59524	-0.61905	-0.64286	-0.64286	-0.7381	-0.7619	-0.7381	-0.57143	-0.71429	-0.69048	-0.61905	-0.64286	-0.64286	-0.42857	-0.54762
placental vascular	0.65465	1	1	0.87287	0.87287	0.76376	0.87287	0.76376	0.87287	-0.16465	-0.87287	-0.87811	-0.76376	-0.87287	-0.87287	-0.87287	-0.87287	-0.87287	-0.87287	-0.87287	-0.87287	-0.76376	-0.87287	-0.87287	-0.87287	-0.87287	-0.76376	-0.87287	-0.87287	-0.87287	-0.87287	-0.87287	-0.87287	-0.87287	-0.87287	-0.87287	-0.87287	-0.87287	-0.87287	-0.87287	-0.87287	-0.87287	-0.87287	-0.87287	-0.87287	-0.87287	-0.87287	-0.87287	-0.87287
fetus weight	0.65465	1	1	0.87287	0.87287	0.76376	0.87287	0.76376	0.87287	-0.16465	-0.87287	-0.87811	-0.76376	-0.87287	-0.87287	-0.87287	-0.87287	-0.87287	-0.87287	-0.87287	-0.87287	-0.76376	-0.87287	-0.87287	-0.87287	-0.87287	-0.76376	-0.87287	-0.87287	-0.87287	-0.87287	-0.87287	-0.87287	-0.87287	-0.87287	-0.87287	-0.87287	-0.87287	-0.87287	-0.87287	-0.87287	-0.87287	-0.87287	-0.87287	-0.87287	-0.87287	-0.87287	-0.87287	-0.87287
O70362	0.57143	0.87287	0.87287	1	0.97619	0.71429	0.78571	0.7381	0.61905	-0.059881	-0.80952	-0.82636	-0.88095	-0.90476	-0.85714	-0.85714	-0.88095	-0.92857	-0.92857	-0.95238	-0.97619	-0.88095	-0.83333	-0.85714	-0.80952	-0.7619	-0.7381	-0.7619	-0.80952	-0.83333	-0.83333	-0.7619	-0.80952	-0.80952	-0.80952	-0.78571	-0.83333	-0.83333	-0.92857	-0.85714	-0.83333	-0.78571	-0.83333	-0.80952	-0.85714	-0.88095	-0.88095	-0.78571	-0.80952
Q8BK48	0.45238	0.87287	0.87287	0.97619	1	0.69048	0.83333	0.69048	0.59524	-0.16767	-0.88095	-0.88624	-0.92857	-0.95238	-0.90476	-0.83333	-0.92857	-0.95238	-0.95238	-0.97619	-0.95238	-0.83333	-0.80952	-0.78571	-0.7619	-0.7381	-0.69048	-0.71429	-0.7619	-0.80952	-0.80952	-0.80952	-0.83333	-0.83333	-0.83333	-0.83333	-0.85714	-0.85714	-0.90476	-0.83333	-0.80952	-0.80952	-0.80952	-0.78571	-0.83333	-0.85714	-0.85714	-0.80952	-0.78571
E9Q414	0.69048	0.76376	0.76376	0.71429	0.69048	1	0.83333	0.80952	0.80952	-0.31138	-0.61905	-0.61079	-0.61905	-0.57143	-0.7619	-0.71429	-0.66667	-0.7619	-0.7619	-0.78571	-0.80952	-0.7381	-0.78571	-0.7381	-0.83333	-0.7381	-0.83333	-0.78571	-0.83333	-0.90476	-0.90476	-0.78571	-0.88095	-0.88095	-0.88095	-0.80952	-0.90476	-0.90476	-0.88095	-0.92857	-0.97619	-0.92857	-0.90476	-0.95238	-0.88095	-0.83333	-0.83333	-0.80952	-0.83333
Q9R182	0.52381	0.87287	0.87287	0.78571	0.83333	0.83333	1	0.64286	0.78571	-0.47905	-0.78571	-0.82636	-0.7619	-0.83333	-0.88095	-0.7619	-0.7619	-0.78571	-0.78571	-0.85714	-0.80952	-0.71429	-0.85714	-0.69048	-0.69048	-0.66667	-0.66667	-0.7381	-0.78571	-0.85714	-0.85714	-0.78571	-0.80952	-0.80952	-0.80952	-0.85714	-0.88095	-0.88095	-0.85714	-0.83333	-0.88095	-0.85714	-0.7619	-0.80952	-0.7619	-0.71429	-0.71429	-0.7619	-0.71429
Q01339	0.57143	0.76376	0.76376	0.7381	0.69048	0.80952	0.64286	1	0.78571	-0.23953	-0.69048	-0.59881	-0.52381	-0.5	-0.59524	-0.59524	-0.71429	-0.80952	-0.80952	-0.7381	-0.78571	-0.57143	-0.85714	-0.90476	-0.78571	-0.69048	-0.61905	-0.59524	-0.61905	-0.66667	-0.66667	-0.69048	-0.78571	-0.78571	-0.78571	-0.61905	-0.71429	-0.71429	-0.7381	-0.7619	-0.83333	-0.85714	-0.83333	-0.90476	-0.95238	-0.88095	-0.88095	-0.88095	-0.92857
Q6GQT1	0.61905	0.87287	0.87287	0.61905	0.59524	0.80952	0.78571	0.78571	1	-0.17964	-0.61905	-0.58684	-0.40476	-0.57143	-0.61905	-0.61905	-0.59524	-0.64286	-0.64286	-0.61905	-0.64286	-0.5	-0.78571	-0.7619	-0.7619	-0.71429	-0.64286	-0.80952	-0.7619	-0.78571	-0.78571	-0.71429	-0.7619	-0.7619	-0.7619	-0.69048	-0.7381	-0.7381	-0.69048	-0.7619	-0.83333	-0.83333	-0.78571	-0.85714	-0.80952	-0.7381	-0.7381	-0.83333	-0.85714
IL-12	-0.059881	-0.16465	-0.16465	-0.059881	-0.16767	-0.31138	-0.47905	-0.23953	-0.17964	1	0.37126	0.39157	0.2515	0.11976	0.31138	0.11976	0.22755	0.2036	0.2036	0.26348	0.15569	0.059881	0.4551	0.16767	0	0.023953	-0.011976	-0.14372	-0.011976	0.071858	0.071858	0.21557	0.19162	0.19162	0.19162	0.27545	0.2515	0.2515	0.17964	0.14372	0.26348	0.31138	0.083834	0.2036	0.17964	0.059881	0.059881	0.15569	0.047905
P01661	-0.42857	-0.87287	-0.87287	-0.80952	-0.88095	-0.61905	-0.78571	-0.69048	-0.61905	0.37126	1	0.97008	0.88095	0.85714	0.90476	0.80952	0.97619	0.92857	0.92857	0.90476	0.83333	0.69048	0.78571	0.7619	0.7619	0.80952	0.64286	0.61905	0.66667	0.69048	0.69048	0.90476	0.85714	0.85714	0.85714	0.88095	0.83333	0.83333	0.78571	0.7619	0.7381	0.83333	0.78571	0.7619	0.80952	0.83333	0.83333	0.83333	0.7619
IL-10	-0.52696	-0.87811	-0.87811	-0.82636	-0.88624	-0.61079	-0.82636	-0.59881	-0.58684	0.39157	0.97008	1	0.92217	0.89822	0.94612	0.88624	0.94612	0.88624	0.88624	0.9102	0.85031	0.77846	0.80241	0.7545	0.7545	0.81439	0.68265	0.65869	0.73055	0.73055	0.73055	0.87427	0.81439	0.81439	0.81439	0.89822	0.83834	0.83834	0.82636	0.77846	0.74253	0.77846	0.7545	0.71858	0.74253	0.77846	0.77846	0.73055	0.67067
P84750	-0.47619	-0.76376	-0.76376	-0.88095	-0.92857	-0.61905	-0.7619	-0.52381	-0.40476	0.2515	0.88095	0.92217	1	0.90476	0.95238	0.88095	0.92857	0.90476	0.90476	0.95238	0.90476	0.88095	0.69048	0.66667	0.7381	0.7619	0.7381	0.64286	0.7381	0.7619	0.7619	0.83333	0.80952	0.80952	0.80952	0.88095	0.85714	0.85714	0.88095	0.80952	0.7381	0.7381	0.7619	0.69048	0.71429	0.78571	0.78571	0.66667	0.61905
P55284	-0.40476	-0.87287	-0.87287	-0.90476	-0.95238	-0.57143	-0.83333	-0.5	-0.57143	0.11976	0.85714	0.89822	0.90476	1	0.90476	0.83333	0.88095	0.85714	0.85714	0.90476	0.85714	0.78571	0.71429	0.66667	0.69048	0.71429	0.64286	0.7381	0.7619	0.78571	0.78571	0.78571	0.7619	0.7619	0.7619	0.83333	0.80952	0.80952	0.83333	0.7619	0.71429	0.71429	0.71429	0.66667	0.69048	0.7381	0.7381	0.71429	0.66667
P18527	-0.59524	-0.87287	-0.87287	-0.85714	-0.90476	-0.7619	-0.88095	-0.59524	-0.61905	0.31138	0.90476	0.94612	0.95238	0.90476	1	0.92857	0.92857	0.90476	0.90476	0.95238	0.90476	0.88095	0.7619	0.71429	0.83333	0.85714	0.83333	0.78571	0.85714	0.88095	0.88095	0.92857	0.90476	0.90476	0.90476	0.97619	0.95238	0.95238	0.92857	0.90476	0.85714	0.85714	0.85714	0.80952	0.78571	0.83333	0.83333	0.7619	0.71429
P18524	-0.80952	-0.87287	-0.87287	-0.85714	-0.83333	-0.71429	-0.7619	-0.59524	-0.61905	0.11976	0.80952	0.88624	0.88095	0.83333	0.92857	1	0.85714	0.83333	0.83333	0.88095	0.90476	0.95238	0.7619	0.80952	0.90476	0.92857	0.90476	0.85714	0.92857	0.88095	0.88095	0.85714	0.83333	0.83333	0.83333	0.90476	0.88095	0.88095	0.92857	0.90476	0.83333	0.7619	0.85714	0.78571	0.7619	0.83333	0.83333	0.66667	0.69048
P01872	-0.47619	-0.87287	-0.87287	-0.88095	-0.92857	-0.66667	-0.7619	-0.71429	-0.59524	0.22755	0.97619	0.94612	0.92857	0.88095	0.92857	0.85714	1	0.97619	0.97619	0.95238	0.90476	0.78571	0.7619	0.78571	0.83333	0.85714	0.7381	0.69048	0.7381	0.7619	0.7619	0.92857	0.90476	0.90476	0.90476	0.90476	0.88095	0.88095	0.85714	0.83333	0.78571	0.85714	0.85714	0.80952	0.85714	0.90476	0.90476	0.85714	0.80952
P01791	-0.5	-0.87287	-0.87287	-0.92857	-0.95238	-0.7619	-0.78571	-0.80952	-0.64286	0.2036	0.92857	0.88624	0.90476	0.85714	0.90476	0.83333	0.97619	1	1	0.97619	0.95238	0.80952	0.80952	0.83333	0.85714	0.83333	0.7619	0.71429	0.7619	0.80952	0.80952	0.90476	0.92857	0.92857	0.92857	0.88095	0.90476	0.90476	0.90476	0.88095	0.85714	0.90476	0.90476	0.88095	0.92857	0.95238	0.95238	0.90476	0.88095
P01636	-0.5	-0.87287	-0.87287	-0.92857	-0.95238	-0.7619	-0.78571	-0.80952	-0.64286	0.2036	0.92857	0.88624	0.90476	0.85714	0.90476	0.83333	0.97619	1	1	0.97619	0.95238	0.80952	0.80952	0.83333	0.85714	0.83333	0.7619	0.71429	0.7619	0.80952	0.80952	0.90476	0.92857	0.92857	0.92857	0.88095	0.90476	0.90476	0.90476	0.88095	0.85714	0.90476	0.90476	0.88095	0.92857	0.95238	0.95238	0.90476	0.88095
P01638	-0.54762	-0.87287	-0.87287	-0.95238	-0.97619	-0.78571	-0.85714	-0.7381	-0.61905	0.26348	0.90476	0.9102	0.95238	0.90476	0.95238	0.88095	0.95238	0.97619	0.97619	1	0.97619	0.88095	0.83333	0.80952	0.83333	0.80952	0.78571	0.7381	0.80952	0.85714	0.85714	0.88095	0.90476	0.90476	0.90476	0.90476	0.92857	0.92857	0.95238	0.90476	0.88095	0.88095	0.88095	0.85714	0.88095	0.90476	0.90476	0.83333	0.80952
P01644	-0.66667	-0.87287	-0.87287	-0.97619	-0.95238	-0.80952	-0.80952	-0.78571	-0.64286	0.15569	0.83333	0.85031	0.90476	0.85714	0.90476	0.90476	0.90476	0.95238	0.95238	0.97619	1	0.92857	0.85714	0.88095	0.88095	0.83333	0.83333	0.78571	0.85714	0.88095	0.88095	0.83333	0.88095	0.88095	0.88095	0.85714	0.90476	0.90476	0.97619	0.92857	0.90476	0.85714	0.90476	0.88095	0.90476	0.92857	0.92857	0.80952	0.83333
P01657	-0.78571	-0.76376	-0.76376	-0.88095	-0.83333	-0.7381	-0.71429	-0.57143	-0.5	0.059881	0.69048	0.77846	0.88095	0.78571	0.88095	0.95238	0.78571	0.80952	0.80952	0.88095	0.92857	1	0.71429	0.7619	0.85714	0.83333	0.90476	0.80952	0.90476	0.88095	0.88095	0.7619	0.78571	0.78571	0.78571	0.83333	0.85714	0.85714	0.95238	0.90476	0.83333	0.71429	0.83333	0.7619	0.7381	0.80952	0.80952	0.59524	0.64286
P01639	-0.66667	-0.87287	-0.87287	-0.83333	-0.80952	-0.78571	-0.85714	-0.85714	-0.78571	0.4551	0.78571	0.80241	0.69048	0.71429	0.7619	0.7619	0.7619	0.80952	0.80952	0.83333	0.85714	0.71429	1	0.92857	0.7381	0.69048	0.61905	0.64286	0.71429	0.7381	0.7381	0.69048	0.7381	0.7381	0.7381	0.71429	0.7619	0.7619	0.83333	0.78571	0.85714	0.80952	0.7619	0.83333	0.85714	0.78571	0.78571	0.7619	0.78571
P29533	-0.7619	-0.87287	-0.87287	-0.85714	-0.78571	-0.7381	-0.69048	-0.90476	-0.7619	0.16767	0.7619	0.7545	0.66667	0.66667	0.71429	0.80952	0.78571	0.83333	0.83333	0.80952	0.88095	0.7619	0.92857	1	0.85714	0.80952	0.71429	0.71429	0.7619	0.7381	0.7381	0.71429	0.7619	0.7619	0.7619	0.69048	0.7381	0.7381	0.83333	0.80952	0.83333	0.78571	0.83333	0.85714	0.90476	0.88095	0.88095	0.78571	0.85714
P01654	-0.80952	-0.87287	-0.87287	-0.80952	-0.7619	-0.83333	-0.69048	-0.78571	-0.7619	0	0.7619	0.7545	0.7381	0.69048	0.83333	0.90476	0.83333	0.85714	0.85714	0.83333	0.88095	0.85714	0.7381	0.85714	1	0.97619	0.95238	0.90476	0.92857	0.90476	0.90476	0.90476	0.92857	0.92857	0.92857	0.88095	0.90476	0.90476	0.90476	0.95238	0.90476	0.88095	0.97619	0.92857	0.90476	0.95238	0.95238	0.83333	0.88095
P01642	-0.78571	-0.87287	-0.87287	-0.7619	-0.7381	-0.7381	-0.66667	-0.69048	-0.71429	0.023953	0.80952	0.81439	0.7619	0.71429	0.85714	0.92857	0.85714	0.83333	0.83333	0.80952	0.83333	0.83333	0.69048	0.80952	0.97619	1	0.92857	0.88095	0.90476	0.85714	0.85714	0.92857	0.90476	0.90476	0.90476	0.90476	0.88095	0.88095	0.85714	0.90476	0.83333	0.83333	0.92857	0.85714	0.83333	0.90476	0.90476	0.78571	0.80952
P18532	-0.83333	-0.76376	-0.76376	-0.7381	-0.69048	-0.83333	-0.66667	-0.61905	-0.64286	-0.011976	0.64286	0.68265	0.7381	0.64286	0.83333	0.90476	0.7381	0.7619	0.7619	0.78571	0.83333	0.90476	0.61905	0.71429	0.95238	0.92857	1	0.90476	0.95238	0.92857	0.92857	0.85714	0.88095	0.88095	0.88095	0.88095	0.90476	0.90476	0.90476	0.95238	0.88095	0.80952	0.92857	0.85714	0.78571	0.85714	0.85714	0.69048	0.7381
P01865	-0.7619	-0.87287	-0.87287	-0.7619	-0.71429	-0.78571	-0.7381	-0.59524	-0.80952	-0.14372	0.61905	0.65869	0.64286	0.7381	0.78571	0.85714	0.69048	0.71429	0.71429	0.7381	0.78571	0.80952	0.64286	0.71429	0.90476	0.88095	0.90476	1	0.97619	0.95238	0.95238	0.80952	0.83333	0.83333	0.83333	0.83333	0.85714	0.85714	0.85714	0.90476	0.85714	0.78571	0.88095	0.83333	0.7619	0.80952	0.80952	0.7381	0.78571
P01637	-0.83333	-0.87287	-0.87287	-0.80952	-0.7619	-0.83333	-0.78571	-0.61905	-0.7619	-0.011976	0.66667	0.73055	0.7381	0.7619	0.85714	0.92857	0.7381	0.7619	0.7619	0.80952	0.85714	0.90476	0.71429	0.7619	0.92857	0.90476	0.95238	0.97619	1	0.97619	0.97619	0.83333	0.85714	0.85714	0.85714	0.88095	0.90476	0.90476	0.92857	0.95238	0.90476	0.80952	0.90476	0.85714	0.78571	0.83333	0.83333	0.71429	0.7619
P01663	-0.7381	-0.87287	-0.87287	-0.83333	-0.80952	-0.90476	-0.85714	-0.66667	-0.78571	0.071858	0.69048	0.73055	0.7619	0.78571	0.88095	0.88095	0.7619	0.80952	0.80952	0.85714	0.88095	0.88095	0.7381	0.7381	0.90476	0.85714	0.92857	0.95238	0.97619	1	1	0.85714	0.90476	0.90476	0.90476	0.90476	0.95238	0.95238	0.95238	0.97619	0.95238	0.88095	0.92857	0.90476	0.83333	0.85714	0.85714	0.78571	0.80952
P09581	-0.7381	-0.87287	-0.87287	-0.83333	-0.80952	-0.90476	-0.85714	-0.66667	-0.78571	0.071858	0.69048	0.73055	0.7619	0.78571	0.88095	0.88095	0.7619	0.80952	0.80952	0.85714	0.88095	0.88095	0.7381	0.7381	0.90476	0.85714	0.92857	0.95238	0.97619	1	1	0.85714	0.90476	0.90476	0.90476	0.90476	0.95238	0.95238	0.95238	0.97619	0.95238	0.88095	0.92857	0.90476	0.83333	0.85714	0.85714	0.78571	0.80952
P01837	-0.57143	-0.87287	-0.87287	-0.7619	-0.80952	-0.78571	-0.78571	-0.69048	-0.71429	0.21557	0.90476	0.87427	0.83333	0.78571	0.92857	0.85714	0.92857	0.90476	0.90476	0.88095	0.83333	0.7619	0.69048	0.71429	0.90476	0.92857	0.85714	0.80952	0.83333	0.85714	0.85714	1	0.97619	0.97619	0.97619	0.97619	0.95238	0.95238	0.85714	0.90476	0.85714	0.92857	0.92857	0.88095	0.85714	0.90476	0.90476	0.88095	0.83333
P01670	-0.59524	-0.87287	-0.87287	-0.80952	-0.83333	-0.88095	-0.80952	-0.78571	-0.7619	0.19162	0.85714	0.81439	0.80952	0.7619	0.90476	0.83333	0.90476	0.92857	0.92857	0.90476	0.88095	0.78571	0.7381	0.7619	0.92857	0.90476	0.88095	0.83333	0.85714	0.90476	0.90476	0.97619	1	1	1	0.95238	0.97619	0.97619	0.90476	0.95238	0.92857	0.97619	0.97619	0.95238	0.92857	0.95238	0.95238	0.92857	0.90476
P01631	-0.59524	-0.87287	-0.87287	-0.80952	-0.83333	-0.88095	-0.80952	-0.78571	-0.7619	0.19162	0.85714	0.81439	0.80952	0.7619	0.90476	0.83333	0.90476	0.92857	0.92857	0.90476	0.88095	0.78571	0.7381	0.7619	0.92857	0.90476	0.88095	0.83333	0.85714	0.90476	0.90476	0.97619	1	1	1	0.95238	0.97619	0.97619	0.90476	0.95238	0.92857	0.97619	0.97619	0.95238	0.92857	0.95238	0.95238	0.92857	0.90476
P18526	-0.59524	-0.87287	-0.87287	-0.80952	-0.83333	-0.88095	-0.80952	-0.78571	-0.7619	0.19162	0.85714	0.81439	0.80952	0.7619	0.90476	0.83333	0.90476	0.92857	0.92857	0.90476	0.88095	0.78571	0.7381	0.7619	0.92857	0.90476	0.88095	0.83333	0.85714	0.90476	0.90476	0.97619	1	1	1	0.95238	0.97619	0.97619	0.90476	0.95238	0.92857	0.97619	0.97619	0.95238	0.92857	0.95238	0.95238	0.92857	0.90476
P01807	-0.61905	-0.87287	-0.87287	-0.78571	-0.83333	-0.80952	-0.85714	-0.61905	-0.69048	0.27545	0.88095	0.89822	0.88095	0.83333	0.97619	0.90476	0.90476	0.88095	0.88095	0.90476	0.85714	0.83333	0.71429	0.69048	0.88095	0.90476	0.88095	0.83333	0.88095	0.90476	0.90476	0.97619	0.95238	0.95238	0.95238	1	0.97619	0.97619	0.90476	0.92857	0.88095	0.90476	0.90476	0.85714	0.80952	0.85714	0.85714	0.80952	0.7619
P01869	-0.64286	-0.87287	-0.87287	-0.83333	-0.85714	-0.90476	-0.88095	-0.71429	-0.7381	0.2515	0.83333	0.83834	0.85714	0.80952	0.95238	0.88095	0.88095	0.90476	0.90476	0.92857	0.90476	0.85714	0.7619	0.7381	0.90476	0.88095	0.90476	0.85714	0.90476	0.95238	0.95238	0.95238	0.97619	0.97619	0.97619	0.97619	1	1	0.95238	0.97619	0.95238	0.95238	0.95238	0.92857	0.88095	0.90476	0.90476	0.85714	0.83333
P06336	-0.64286	-0.87287	-0.87287	-0.83333	-0.85714	-0.90476	-0.88095	-0.71429	-0.7381	0.2515	0.83333	0.83834	0.85714	0.80952	0.95238	0.88095	0.88095	0.90476	0.90476	0.92857	0.90476	0.85714	0.7619	0.7381	0.90476	0.88095	0.90476	0.85714	0.90476	0.95238	0.95238	0.95238	0.97619	0.97619	0.97619	0.97619	1	1	0.95238	0.97619	0.95238	0.95238	0.95238	0.92857	0.88095	0.90476	0.90476	0.85714	0.83333
P01660	-0.7381	-0.87287	-0.87287	-0.92857	-0.90476	-0.88095	-0.85714	-0.7381	-0.69048	0.17964	0.78571	0.82636	0.88095	0.83333	0.92857	0.92857	0.85714	0.90476	0.90476	0.95238	0.97619	0.95238	0.83333	0.83333	0.90476	0.85714	0.90476	0.85714	0.92857	0.95238	0.95238	0.85714	0.90476	0.90476	0.90476	0.90476	0.95238	0.95238	1	0.97619	0.95238	0.88095	0.92857	0.90476	0.88095	0.90476	0.90476	0.78571	0.80952
P01635	-0.7619	-0.87287	-0.87287	-0.85714	-0.83333	-0.92857	-0.83333	-0.7619	-0.7619	0.14372	0.7619	0.77846	0.80952	0.7619	0.90476	0.90476	0.83333	0.88095	0.88095	0.90476	0.92857	0.90476	0.78571	0.80952	0.95238	0.90476	0.95238	0.90476	0.95238	0.97619	0.97619	0.90476	0.95238	0.95238	0.95238	0.92857	0.97619	0.97619	0.97619	1	0.97619	0.92857	0.97619	0.95238	0.90476	0.92857	0.92857	0.83333	0.85714
P18531	-0.7381	-0.87287	-0.87287	-0.83333	-0.80952	-0.97619	-0.88095	-0.83333	-0.83333	0.26348	0.7381	0.74253	0.7381	0.71429	0.85714	0.83333	0.78571	0.85714	0.85714	0.88095	0.90476	0.83333	0.85714	0.83333	0.90476	0.83333	0.88095	0.85714	0.90476	0.95238	0.95238	0.85714	0.92857	0.92857	0.92857	0.88095	0.95238	0.95238	0.95238	0.97619	1	0.95238	0.95238	0.97619	0.92857	0.90476	0.90476	0.85714	0.88095
P11680	-0.57143	-0.87287	-0.87287	-0.78571	-0.80952	-0.92857	-0.85714	-0.85714	-0.83333	0.31138	0.83333	0.77846	0.7381	0.71429	0.85714	0.7619	0.85714	0.90476	0.90476	0.88095	0.85714	0.71429	0.80952	0.78571	0.88095	0.83333	0.80952	0.78571	0.80952	0.88095	0.88095	0.92857	0.97619	0.97619	0.97619	0.90476	0.95238	0.95238	0.88095	0.92857	0.95238	1	0.95238	0.97619	0.95238	0.92857	0.92857	0.95238	0.92857
P18528	-0.71429	-0.87287	-0.87287	-0.83333	-0.80952	-0.90476	-0.7619	-0.83333	-0.78571	0.083834	0.78571	0.7545	0.7619	0.71429	0.85714	0.85714	0.85714	0.90476	0.90476	0.88095	0.90476	0.83333	0.7619	0.83333	0.97619	0.92857	0.92857	0.88095	0.90476	0.92857	0.92857	0.92857	0.97619	0.97619	0.97619	0.90476	0.95238	0.95238	0.92857	0.97619	0.95238	0.95238	1	0.97619	0.95238	0.97619	0.97619	0.90476	0.92857
P01750	-0.69048	-0.87287	-0.87287	-0.80952	-0.78571	-0.95238	-0.80952	-0.90476	-0.85714	0.2036	0.7619	0.71858	0.69048	0.66667	0.80952	0.78571	0.80952	0.88095	0.88095	0.85714	0.88095	0.7619	0.83333	0.85714	0.92857	0.85714	0.85714	0.83333	0.85714	0.90476	0.90476	0.88095	0.95238	0.95238	0.95238	0.85714	0.92857	0.92857	0.90476	0.95238	0.97619	0.97619	0.97619	1	0.97619	0.95238	0.95238	0.92857	0.95238
P01674	-0.61905	-0.87287	-0.87287	-0.85714	-0.83333	-0.88095	-0.7619	-0.95238	-0.80952	0.17964	0.80952	0.74253	0.71429	0.69048	0.78571	0.7619	0.85714	0.92857	0.92857	0.88095	0.90476	0.7381	0.85714	0.90476	0.90476	0.83333	0.78571	0.7619	0.78571	0.83333	0.83333	0.85714	0.92857	0.92857	0.92857	0.80952	0.88095	0.88095	0.88095	0.90476	0.92857	0.95238	0.95238	0.97619	1	0.97619	0.97619	0.95238	0.97619
P03987	-0.64286	-0.87287	-0.87287	-0.88095	-0.85714	-0.83333	-0.71429	-0.88095	-0.7381	0.059881	0.83333	0.77846	0.78571	0.7381	0.83333	0.83333	0.90476	0.95238	0.95238	0.90476	0.92857	0.80952	0.78571	0.88095	0.95238	0.90476	0.85714	0.80952	0.83333	0.85714	0.85714	0.90476	0.95238	0.95238	0.95238	0.85714	0.90476	0.90476	0.90476	0.92857	0.90476	0.92857	0.97619	0.95238	0.97619	1	1	0.92857	0.95238
O35664	-0.64286	-0.87287	-0.87287	-0.88095	-0.85714	-0.83333	-0.71429	-0.88095	-0.7381	0.059881	0.83333	0.77846	0.78571	0.7381	0.83333	0.83333	0.90476	0.95238	0.95238	0.90476	0.92857	0.80952	0.78571	0.88095	0.95238	0.90476	0.85714	0.80952	0.83333	0.85714	0.85714	0.90476	0.95238	0.95238	0.95238	0.85714	0.90476	0.90476	0.90476	0.92857	0.90476	0.92857	0.97619	0.95238	0.97619	1	1	0.92857	0.95238
P06327	-0.42857	-0.87287	-0.87287	-0.78571	-0.80952	-0.80952	-0.7619	-0.88095	-0.83333	0.15569	0.83333	0.73055	0.66667	0.71429	0.7619	0.66667	0.85714	0.90476	0.90476	0.83333	0.80952	0.59524	0.7619	0.78571	0.83333	0.78571	0.69048	0.7381	0.71429	0.78571	0.78571	0.88095	0.92857	0.92857	0.92857	0.80952	0.85714	0.85714	0.78571	0.83333	0.85714	0.95238	0.90476	0.92857	0.95238	0.92857	0.92857	1	0.97619
spleen weight	-0.54762	-0.87287	-0.87287	-0.80952	-0.78571	-0.83333	-0.71429	-0.92857	-0.85714	0.047905	0.7619	0.67067	0.61905	0.66667	0.71429	0.69048	0.80952	0.88095	0.88095	0.80952	0.83333	0.64286	0.78571	0.85714	0.88095	0.80952	0.7381	0.78571	0.7619	0.80952	0.80952	0.83333	0.90476	0.90476	0.90476	0.7619	0.83333	0.83333	0.80952	0.85714	0.88095	0.92857	0.92857	0.95238	0.97619	0.95238	0.95238	0.97619	1
P01845	-0.71429	-0.87287	-0.87287	-0.71429	-0.66667	-0.59524	-0.54762	-0.7381	-0.7619	-0.09581	0.7619	0.73055	0.59524	0.64286	0.69048	0.80952	0.78571	0.7619	0.7619	0.69048	0.7381	0.66667	0.69048	0.85714	0.90476	0.92857	0.7619	0.80952	0.78571	0.71429	0.71429	0.80952	0.78571	0.78571	0.78571	0.7381	0.71429	0.71429	0.71429	0.7619	0.71429	0.7381	0.83333	0.78571	0.80952	0.85714	0.85714	0.78571	0.83333
Q60963	-0.78571	-0.87287	-0.87287	-0.69048	-0.61905	-0.80952	-0.66667	-0.85714	-0.92857	0.023953	0.64286	0.61079	0.47619	0.54762	0.64286	0.7381	0.66667	0.71429	0.71429	0.66667	0.7381	0.64286	0.78571	0.88095	0.90476	0.85714	0.78571	0.85714	0.83333	0.80952	0.80952	0.7619	0.80952	0.80952	0.80952	0.71429	0.7619	0.7619	0.7619	0.83333	0.85714	0.83333	0.88095	0.90476	0.88095	0.85714	0.85714	0.83333	0.90476
P01665	-0.88095	-0.87287	-0.87287	-0.7619	-0.69048	-0.80952	-0.66667	-0.80952	-0.80952	0.035929	0.71429	0.71858	0.64286	0.61905	0.7619	0.88095	0.7619	0.78571	0.78571	0.7619	0.83333	0.80952	0.78571	0.90476	0.97619	0.95238	0.90476	0.88095	0.90476	0.85714	0.85714	0.83333	0.85714	0.85714	0.85714	0.80952	0.83333	0.83333	0.85714	0.90476	0.88095	0.83333	0.92857	0.90476	0.88095	0.90476	0.90476	0.78571	0.85714
P06330	-0.33333	-0.87287	-0.87287	-0.78571	-0.83333	-0.57143	-0.66667	-0.66667	-0.69048	-0.035929	0.88095	0.80241	0.7381	0.83333	0.78571	0.71429	0.90476	0.88095	0.88095	0.80952	0.7619	0.59524	0.61905	0.69048	0.78571	0.80952	0.64286	0.7381	0.69048	0.71429	0.71429	0.88095	0.85714	0.85714	0.85714	0.80952	0.78571	0.78571	0.71429	0.7381	0.69048	0.80952	0.80952	0.7619	0.80952	0.85714	0.85714	0.90476	0.85714
P14106	-0.35714	-0.87287	-0.87287	-0.83333	-0.85714	-0.66667	-0.69048	-0.7619	-0.7381	-0.059881	0.83333	0.74253	0.71429	0.80952	0.7619	0.69048	0.88095	0.90476	0.90476	0.83333	0.80952	0.61905	0.66667	0.7381	0.80952	0.78571	0.66667	0.7619	0.71429	0.7619	0.7619	0.85714	0.88095	0.88095	0.88095	0.78571	0.80952	0.80952	0.7619	0.78571	0.7619	0.85714	0.85714	0.83333	0.88095	0.90476	0.90476	0.95238	0.92857
Q02819	-0.35714	-0.87287	-0.87287	-0.83333	-0.85714	-0.66667	-0.69048	-0.7619	-0.7381	-0.059881	0.83333	0.74253	0.71429	0.80952	0.7619	0.69048	0.88095	0.90476	0.90476	0.83333	0.80952	0.61905	0.66667	0.7381	0.80952	0.78571	0.66667	0.7619	0.71429	0.7619	0.7619	0.85714	0.88095	0.88095	0.88095	0.78571	0.80952	0.80952	0.7619	0.78571	0.7619	0.85714	0.85714	0.83333	0.88095	0.90476	0.90476	0.95238	0.92857
P01844	-0.52381	-0.87287	-0.87287	-0.7381	-0.7619	-0.59524	-0.61905	-0.66667	-0.69048	-0.023953	0.88095	0.82636	0.7381	0.7619	0.80952	0.80952	0.90476	0.85714	0.85714	0.78571	0.7619	0.66667	0.61905	0.7381	0.88095	0.92857	0.7619	0.78571	0.7619	0.7381	0.7381	0.92857	0.88095	0.88095	0.88095	0.85714	0.80952	0.80952	0.7381	0.78571	0.71429	0.80952	0.85714	0.78571	0.80952	0.88095	0.88095	0.85714	0.83333
P01626	-0.42857	-0.87287	-0.87287	-0.7619	-0.78571	-0.5	-0.59524	-0.61905	-0.66667	-0.11976	0.85714	0.80241	0.71429	0.80952	0.7619	0.7619	0.88095	0.83333	0.83333	0.7619	0.7381	0.61905	0.59524	0.71429	0.80952	0.85714	0.66667	0.7619	0.71429	0.69048	0.69048	0.85714	0.80952	0.80952	0.80952	0.78571	0.7381	0.7381	0.69048	0.71429	0.64286	0.7381	0.78571	0.71429	0.7619	0.83333	0.83333	0.83333	0.80952
P01867	-0.52381	-0.87287	-0.87287	-0.71429	-0.7381	-0.57143	-0.7381	-0.40476	-0.71429	-0.10779	0.71429	0.7545	0.69048	0.85714	0.80952	0.80952	0.7381	0.69048	0.69048	0.71429	0.69048	0.69048	0.54762	0.57143	0.7619	0.80952	0.7381	0.90476	0.85714	0.83333	0.83333	0.80952	0.7619	0.7619	0.7619	0.83333	0.78571	0.78571	0.7381	0.7619	0.69048	0.69048	0.7381	0.66667	0.61905	0.69048	0.69048	0.69048	0.66667
P04945	-0.52381	-0.87287	-0.87287	-0.71429	-0.7619	-0.7381	-0.83333	-0.5	-0.7619	0.071858	0.7619	0.77846	0.7381	0.83333	0.88095	0.80952	0.78571	0.7619	0.7619	0.78571	0.7381	0.71429	0.59524	0.57143	0.80952	0.83333	0.80952	0.90476	0.88095	0.90476	0.90476	0.90476	0.88095	0.88095	0.88095	0.92857	0.90476	0.90476	0.80952	0.85714	0.80952	0.83333	0.83333	0.78571	0.71429	0.7619	0.7619	0.78571	0.7381
P01643	-0.5	-0.87287	-0.87287	-0.7381	-0.7619	-0.80952	-0.78571	-0.66667	-0.83333	-0.011976	0.7381	0.69462	0.66667	0.7619	0.80952	0.7381	0.78571	0.80952	0.80952	0.78571	0.7619	0.66667	0.61905	0.64286	0.85714	0.83333	0.80952	0.90476	0.85714	0.90476	0.90476	0.90476	0.92857	0.92857	0.92857	0.88095	0.90476	0.90476	0.80952	0.88095	0.85714	0.90476	0.90476	0.88095	0.83333	0.85714	0.85714	0.90476	0.88095
P01629	-0.5	-0.87287	-0.87287	-0.7381	-0.7619	-0.80952	-0.78571	-0.66667	-0.83333	-0.011976	0.7381	0.69462	0.66667	0.7619	0.80952	0.7381	0.78571	0.80952	0.80952	0.78571	0.7619	0.66667	0.61905	0.64286	0.85714	0.83333	0.80952	0.90476	0.85714	0.90476	0.90476	0.90476	0.92857	0.92857	0.92857	0.88095	0.90476	0.90476	0.80952	0.88095	0.85714	0.90476	0.90476	0.88095	0.83333	0.85714	0.85714	0.90476	0.88095
P01843	-0.64286	-0.76376	-0.76376	-0.64286	-0.66667	-0.69048	-0.61905	-0.54762	-0.59524	0.059881	0.78571	0.77846	0.7619	0.66667	0.85714	0.85714	0.83333	0.78571	0.78571	0.7619	0.7381	0.7619	0.52381	0.61905	0.90476	0.95238	0.90476	0.80952	0.83333	0.80952	0.80952	0.95238	0.90476	0.90476	0.90476	0.92857	0.88095	0.88095	0.78571	0.85714	0.7619	0.80952	0.88095	0.78571	0.7381	0.83333	0.83333	0.7381	0.71429
P18525	-0.5	-0.87287	-0.87287	-0.71429	-0.7619	-0.7381	-0.7381	-0.66667	-0.7619	0.083834	0.85714	0.80241	0.7381	0.7619	0.85714	0.78571	0.88095	0.85714	0.85714	0.80952	0.7619	0.66667	0.61905	0.66667	0.88095	0.90476	0.80952	0.83333	0.80952	0.83333	0.83333	0.97619	0.95238	0.95238	0.95238	0.92857	0.90476	0.90476	0.78571	0.85714	0.80952	0.90476	0.90476	0.85714	0.83333	0.88095	0.88095	0.90476	0.85714
P01786	-0.45238	-0.87287	-0.87287	-0.64286	-0.71429	-0.69048	-0.7619	-0.64286	-0.78571	0.22755	0.88095	0.82636	0.69048	0.7381	0.83333	0.7381	0.85714	0.80952	0.80952	0.7619	0.69048	0.57143	0.64286	0.64286	0.80952	0.85714	0.71429	0.7619	0.7381	0.7619	0.7619	0.95238	0.90476	0.90476	0.90476	0.90476	0.85714	0.85714	0.71429	0.78571	0.7619	0.88095	0.83333	0.80952	0.78571	0.80952	0.80952	0.88095	0.80952
TNF	-0.31138	-0.6037	-0.6037	-0.61079	-0.67067	-0.52696	-0.44312	-0.56288	-0.37126	0.048193	0.80241	0.71084	0.7545	0.59881	0.74253	0.65869	0.86229	0.82636	0.82636	0.74253	0.68265	0.59881	0.40719	0.52696	0.7545	0.79043	0.69462	0.53893	0.56288	0.58684	0.58684	0.87427	0.83834	0.83834	0.83834	0.79043	0.7545	0.7545	0.64672	0.69462	0.59881	0.74253	0.77846	0.68265	0.71858	0.81439	0.81439	0.7545	0.69462
P98086	-0.21429	-0.76376	-0.76376	-0.7381	-0.7619	-0.52381	-0.59524	-0.52381	-0.64286	-0.29941	0.64286	0.57486	0.59524	0.78571	0.64286	0.57143	0.71429	0.7381	0.7381	0.69048	0.66667	0.52381	0.45238	0.52381	0.66667	0.64286	0.57143	0.7619	0.66667	0.71429	0.71429	0.71429	0.7381	0.7381	0.7381	0.66667	0.69048	0.69048	0.64286	0.66667	0.61905	0.69048	0.71429	0.66667	0.69048	0.7381	0.7381	0.80952	0.78571
Q02105	-0.14286	-0.65465	-0.65465	-0.71429	-0.7381	-0.45238	-0.42857	-0.57143	-0.47619	-0.32336	0.66667	0.55091	0.61905	0.69048	0.59524	0.52381	0.7619	0.78571	0.78571	0.69048	0.66667	0.5	0.38095	0.52381	0.66667	0.64286	0.54762	0.61905	0.54762	0.59524	0.59524	0.71429	0.7381	0.7381	0.7381	0.61905	0.64286	0.64286	0.59524	0.61905	0.54762	0.66667	0.71429	0.64286	0.71429	0.78571	0.78571	0.80952	0.78571
Q8VCG4	-0.54762	-0.87287	-0.87287	-0.61905	-0.64286	-0.52381	-0.61905	-0.66667	-0.7619	0.15569	0.85714	0.81439	0.59524	0.66667	0.71429	0.7381	0.80952	0.7381	0.7381	0.66667	0.64286	0.52381	0.69048	0.7619	0.78571	0.85714	0.61905	0.69048	0.66667	0.61905	0.61905	0.83333	0.7619	0.7619	0.7619	0.7619	0.69048	0.69048	0.61905	0.66667	0.64286	0.7381	0.7381	0.71429	0.7381	0.7619	0.7619	0.78571	0.7619
O09164	-0.64286	-0.87287	-0.87287	-0.61905	-0.59524	-0.59524	-0.61905	-0.78571	-0.85714	0.16767	0.7619	0.71858	0.47619	0.57143	0.61905	0.69048	0.71429	0.69048	0.69048	0.61905	0.64286	0.5	0.78571	0.85714	0.78571	0.80952	0.59524	0.69048	0.66667	0.61905	0.61905	0.7381	0.71429	0.71429	0.71429	0.66667	0.64286	0.64286	0.61905	0.66667	0.69048	0.7381	0.7381	0.7619	0.78571	0.7619	0.7619	0.78571	0.80952
P01667	-0.66667	-0.87287	-0.87287	-0.64286	-0.61905	-0.54762	-0.57143	-0.71429	-0.78571	0.047905	0.78571	0.7545	0.54762	0.61905	0.66667	0.7619	0.7619	0.71429	0.71429	0.64286	0.66667	0.57143	0.71429	0.83333	0.83333	0.88095	0.66667	0.7381	0.71429	0.64286	0.64286	0.78571	0.7381	0.7381	0.7381	0.71429	0.66667	0.66667	0.64286	0.69048	0.66667	0.71429	0.7619	0.7381	0.7619	0.78571	0.78571	0.7619	0.78571
Q9DD06	-0.52381	-0.76376	-0.76376	-0.78571	-0.7381	-0.52381	-0.61905	-0.38095	-0.59524	-0.37126	0.5	0.56288	0.61905	0.80952	0.66667	0.7381	0.59524	0.61905	0.61905	0.66667	0.71429	0.7381	0.5	0.57143	0.69048	0.66667	0.69048	0.88095	0.83333	0.80952	0.80952	0.59524	0.61905	0.61905	0.61905	0.64286	0.66667	0.66667	0.7381	0.71429	0.64286	0.54762	0.66667	0.59524	0.57143	0.64286	0.64286	0.57143	0.61905
Q80YC5	-0.57143	-0.87287	-0.87287	-0.80952	-0.7381	-0.57143	-0.64286	-0.7381	-0.80952	-0.13174	0.61905	0.61079	0.5	0.71429	0.57143	0.66667	0.64286	0.69048	0.69048	0.66667	0.7381	0.59524	0.78571	0.85714	0.71429	0.66667	0.54762	0.7619	0.71429	0.69048	0.69048	0.57143	0.61905	0.61905	0.61905	0.54762	0.59524	0.59524	0.69048	0.66667	0.69048	0.64286	0.69048	0.71429	0.7619	0.7381	0.7381	0.7381	0.80952
P01811	-0.52381	-0.87287	-0.87287	-0.88095	-0.83333	-0.54762	-0.61905	-0.64286	-0.69048	-0.28743	0.69048	0.68265	0.66667	0.83333	0.69048	0.7619	0.7619	0.78571	0.78571	0.7619	0.80952	0.71429	0.66667	0.78571	0.78571	0.7619	0.66667	0.83333	0.78571	0.7619	0.7619	0.69048	0.71429	0.71429	0.71429	0.66667	0.69048	0.69048	0.7619	0.7381	0.69048	0.66667	0.7619	0.71429	0.7619	0.80952	0.80952	0.7619	0.80952
IL-6	-0.35929	-0.49394	-0.49394	-0.29941	-0.41917	-0.56288	-0.64672	-0.22755	-0.39522	0.55422	0.63474	0.66867	0.61079	0.47905	0.74253	0.58684	0.58684	0.503	0.503	0.55091	0.43115	0.47905	0.37126	0.23953	0.51498	0.59881	0.59881	0.46707	0.53893	0.57486	0.57486	0.7545	0.67067	0.67067	0.67067	0.80241	0.71858	0.71858	0.53893	0.59881	0.56288	0.63474	0.55091	0.51498	0.40719	0.44312	0.44312	0.4551	0.33534
P01749	-0.7381	-0.76376	-0.76376	-0.64286	-0.59524	-0.95238	-0.83333	-0.7381	-0.88095	0.27545	0.5	0.52696	0.47619	0.52381	0.66667	0.66667	0.52381	0.61905	0.61905	0.66667	0.71429	0.66667	0.78571	0.71429	0.7619	0.66667	0.7619	0.80952	0.83333	0.88095	0.88095	0.66667	0.7619	0.7619	0.7619	0.71429	0.80952	0.80952	0.80952	0.85714	0.92857	0.83333	0.80952	0.88095	0.78571	0.71429	0.71429	0.71429	0.7619
P26262	-0.64286	-0.76376	-0.76376	-0.45238	-0.5	-0.64286	-0.7619	-0.52381	-0.7381	0.56288	0.7381	0.77846	0.54762	0.54762	0.7381	0.71429	0.64286	0.57143	0.57143	0.59524	0.54762	0.52381	0.71429	0.61905	0.66667	0.7381	0.61905	0.61905	0.66667	0.64286	0.64286	0.7619	0.69048	0.69048	0.69048	0.78571	0.71429	0.71429	0.61905	0.66667	0.69048	0.71429	0.64286	0.66667	0.59524	0.57143	0.57143	0.59524	0.54762
P01627	-0.61905	-0.87287	-0.87287	-0.54762	-0.57143	-0.64286	-0.80952	-0.52381	-0.88095	0.28743	0.69048	0.73055	0.5	0.66667	0.71429	0.71429	0.61905	0.57143	0.57143	0.59524	0.57143	0.52381	0.71429	0.64286	0.69048	0.7381	0.61905	0.78571	0.7619	0.7381	0.7381	0.7381	0.69048	0.69048	0.69048	0.7619	0.71429	0.71429	0.64286	0.69048	0.71429	0.71429	0.66667	0.69048	0.61905	0.59524	0.59524	0.66667	0.64286
P07758	-0.78571	-0.65465	-0.65465	-0.42857	-0.30952	-0.54762	-0.38095	-0.5	-0.7619	-0.33534	0.28571	0.31138	0.19048	0.33333	0.38095	0.59524	0.33333	0.35714	0.35714	0.33333	0.45238	0.5	0.45238	0.61905	0.7381	0.71429	0.69048	0.83333	0.7619	0.66667	0.66667	0.5	0.52381	0.52381	0.52381	0.47619	0.5	0.5	0.52381	0.61905	0.59524	0.5	0.64286	0.61905	0.54762	0.57143	0.57143	0.5	0.61905
P01647	-0.64286	-0.76376	-0.76376	-0.69048	-0.64286	-0.40476	-0.66667	-0.47619	-0.59524	0.22755	0.59524	0.7066	0.54762	0.69048	0.59524	0.71429	0.54762	0.52381	0.52381	0.59524	0.64286	0.61905	0.80952	0.7619	0.52381	0.54762	0.42857	0.57143	0.61905	0.54762	0.54762	0.42857	0.40476	0.40476	0.40476	0.5	0.47619	0.47619	0.61905	0.52381	0.54762	0.42857	0.45238	0.47619	0.5	0.47619	0.47619	0.40476	0.45238
Q9Z121	-0.66667	-0.76376	-0.76376	-0.80952	-0.71429	-0.47619	-0.45238	-0.7619	-0.57143	-0.10779	0.66667	0.65869	0.59524	0.61905	0.57143	0.7381	0.71429	0.7381	0.7381	0.69048	0.78571	0.69048	0.7619	0.92857	0.7619	0.7381	0.59524	0.61905	0.64286	0.57143	0.57143	0.57143	0.59524	0.59524	0.59524	0.52381	0.54762	0.54762	0.69048	0.64286	0.61905	0.57143	0.69048	0.66667	0.7619	0.78571	0.78571	0.64286	0.7381
Q8K182	-0.59524	-0.76376	-0.76376	-0.69048	-0.64286	-0.33333	-0.45238	-0.64286	-0.54762	0.059881	0.7381	0.74253	0.57143	0.61905	0.57143	0.71429	0.71429	0.66667	0.66667	0.61905	0.66667	0.57143	0.7381	0.85714	0.66667	0.71429	0.47619	0.52381	0.54762	0.45238	0.45238	0.57143	0.52381	0.52381	0.52381	0.52381	0.47619	0.47619	0.57143	0.52381	0.5	0.5	0.57143	0.54762	0.64286	0.66667	0.66667	0.57143	0.61905
P47879	-0.57143	-0.76376	-0.76376	-0.66667	-0.61905	-0.38095	-0.5	-0.71429	-0.61905	0.17964	0.71429	0.7066	0.5	0.57143	0.52381	0.64286	0.66667	0.64286	0.64286	0.59524	0.64286	0.5	0.80952	0.88095	0.61905	0.64286	0.40476	0.47619	0.5	0.42857	0.42857	0.52381	0.5	0.5	0.5	0.47619	0.45238	0.45238	0.54762	0.5	0.52381	0.52381	0.54762	0.57143	0.66667	0.64286	0.64286	0.59524	0.64286
[truncated: 33 more columns]

## Sheet: P-value-correlation
	P02104	placental vascular	fetus weight	O70362	Q8BK48	E9Q414	Q9R182	Q01339	Q6GQT1	IL-12	P01661	IL-10	P84750	P55284	P18527	P18524	P01872	P01791	P01636	P01638	P01644	P01657	P01639	P29533	P01654	P01642	P18532	P01865	P01637	P01663	P09581	P01837	P01670	P01631	P18526	P01807	P01869	P06336	P01660	P01635	P18531	P11680	P18528	P01750	P01674	P03987	O35664	P06327	spleen weight
P02104	NA	0.078141	0.078141	0.13896	0.2604	0.05799	0.18272	0.13896	0.10173	0.88799	0.2894	0.17963	0.23294	0.31989	0.11953	0.014903	0.23294	0.20703	0.20703	0.16003	0.070988	0.020815	0.070988	0.028005	0.014903	0.020815	0.010176	0.028005	0.010176	0.036553	0.036553	0.13896	0.11953	0.11953	0.11953	0.10173	0.085559	0.085559	0.036553	0.028005	0.036553	0.13896	0.046528	0.05799	0.10173	0.085559	0.085559	0.2894	0.16003
placental vascular	0.078141	NA	0	0.0046592	0.0046592	0.027396	0.0046592	0.027396	0.0046592	0.69682	0.0046592	0.0041232	0.027396	0.0046592	0.0046592	0.0046592	0.0046592	0.0046592	0.0046592	0.0046592	0.0046592	0.027396	0.0046592	0.0046592	0.0046592	0.0046592	0.027396	0.0046592	0.0046592	0.0046592	0.0046592	0.0046592	0.0046592	0.0046592	0.0046592	0.0046592	0.0046592	0.0046592	0.0046592	0.0046592	0.0046592	0.0046592	0.0046592	0.0046592	0.0046592	0.0046592	0.0046592	0.0046592	0.0046592
fetus weight	0.078141	0	NA	0.0046592	0.0046592	0.027396	0.0046592	0.027396	0.0046592	0.69682	0.0046592	0.0041232	0.027396	0.0046592	0.0046592	0.0046592	0.0046592	0.0046592	0.0046592	0.0046592	0.0046592	0.027396	0.0046592	0.0046592	0.0046592	0.0046592	0.027396	0.0046592	0.0046592	0.0046592	0.0046592	0.0046592	0.0046592	0.0046592	0.0046592	0.0046592	0.0046592	0.0046592	0.0046592	0.0046592	0.0046592	0.0046592	0.0046592	0.0046592	0.0046592	0.0046592	0.0046592	0.0046592	0.0046592
O70362	0.13896	0.0046592	0.0046592	NA	3.3144e-05	0.046528	0.020815	0.036553	0.10173	0.88799	0.014903	0.011443	0.0038503	0.0020083	0.00653	0.00653	0.0038503	0.00086297	0.00086297	0.0002604	3.3144e-05	0.0038503	0.010176	0.00653	0.014903	0.028005	0.036553	0.028005	0.014903	0.010176	0.010176	0.028005	0.014903	0.014903	0.014903	0.020815	0.010176	0.010176	0.00086297	0.00653	0.010176	0.020815	0.010176	0.014903	0.00653	0.0038503	0.0038503	0.020815	0.014903
Q8BK48	0.2604	0.0046592	0.0046592	3.3144e-05	NA	0.05799	0.010176	0.05799	0.11953	0.69147	0.0038503	0.0033733	0.00086297	0.0002604	0.0020083	0.010176	0.00086297	0.0002604	0.0002604	3.3144e-05	0.0002604	0.010176	0.014903	0.020815	0.028005	0.036553	0.05799	0.046528	0.028005	0.014903	0.014903	0.014903	0.010176	0.010176	0.010176	0.010176	0.00653	0.00653	0.0020083	0.010176	0.014903	0.014903	0.014903	0.020815	0.010176	0.00653	0.00653	0.014903	0.020815
E9Q414	0.05799	0.027396	0.027396	0.046528	0.05799	NA	0.010176	0.014903	0.014903	0.4528	0.10173	0.10772	0.10173	0.13896	0.028005	0.046528	0.070988	0.028005	0.028005	0.020815	0.014903	0.036553	0.020815	0.036553	0.010176	0.036553	0.010176	0.020815	0.010176	0.0020083	0.0020083	0.020815	0.0038503	0.0038503	0.0038503	0.014903	0.0020083	0.0020083	0.0038503	0.00086297	3.3144e-05	0.00086297	0.0020083	0.0002604	0.0038503	0.010176	0.010176	0.014903	0.010176
Q9R182	0.18272	0.0046592	0.0046592	0.020815	0.010176	0.010176	NA	0.085559	0.020815	0.22974	0.020815	0.011443	0.028005	0.010176	0.0038503	0.028005	0.028005	0.020815	0.020815	0.00653	0.014903	0.046528	0.00653	0.05799	0.05799	0.070988	0.070988	0.036553	0.020815	0.00653	0.00653	0.020815	0.014903	0.014903	0.014903	0.00653	0.0038503	0.0038503	0.00653	0.010176	0.0038503	0.00653	0.028005	0.014903	0.028005	0.046528	0.046528	0.028005	0.046528
Q01339	0.13896	0.027396	0.027396	0.036553	0.05799	0.014903	0.085559	NA	0.020815	0.56777	0.05799	0.11675	0.18272	0.20703	0.11953	0.11953	0.046528	0.014903	0.014903	0.036553	0.020815	0.13896	0.00653	0.0020083	0.020815	0.05799	0.10173	0.11953	0.10173	0.070988	0.070988	0.05799	0.020815	0.020815	0.020815	0.10173	0.046528	0.046528	0.036553	0.028005	0.010176	0.00653	0.010176	0.0020083	0.0002604	0.0038503	0.0038503	0.0038503	0.00086297
Q6GQT1	0.10173	0.0046592	0.0046592	0.10173	0.11953	0.014903	0.020815	0.020815	NA	0.67034	0.10173	0.1262	0.31989	0.13896	0.10173	0.10173	0.11953	0.085559	0.085559	0.10173	0.085559	0.20703	0.020815	0.028005	0.028005	0.046528	0.085559	0.014903	0.028005	0.020815	0.020815	0.046528	0.028005	0.028005	0.028005	0.05799	0.036553	0.036553	0.05799	0.028005	0.010176	0.010176	0.020815	0.00653	0.014903	0.036553	0.036553	0.010176	0.00653
IL-12	0.88799	0.69682	0.69682	0.88799	0.69147	0.4528	0.22974	0.56777	0.67034	NA	0.3652	0.33741	0.54794	0.77758	0.4528	0.77758	0.58784	0.62867	0.62867	0.52837	0.71276	0.88799	0.25719	0.69147	1	0.95511	0.97755	0.73422	0.97755	0.86573	0.86573	0.60815	0.64941	0.64941	0.64941	0.50905	0.54794	0.54794	0.67034	0.73422	0.52837	0.4528	0.84355	0.62867	0.67034	0.88799	0.88799	0.71276	0.91032
P01661	0.2894	0.0046592	0.0046592	0.014903	0.0038503	0.10173	0.020815	0.05799	0.10173	0.3652	NA	6.5486e-05	0.0038503	0.00653	0.0020083	0.014903	3.3144e-05	0.00086297	0.00086297	0.0020083	0.010176	0.05799	0.020815	0.028005	0.028005	0.014903	0.085559	0.10173	0.070988	0.05799	0.05799	0.0020083	0.00653	0.00653	0.00653	0.0038503	0.010176	0.010176	0.020815	0.028005	0.036553	0.010176	0.020815	0.028005	0.014903	0.010176	0.010176	0.010176	0.028005
IL-10	0.17963	0.0041232	0.0041232	0.011443	0.0033733	0.10772	0.011443	0.11675	0.1262	0.33741	6.5486e-05	NA	0.0011108	0.0024388	0.00037531	0.0033733	0.00037531	0.0033733	0.0033733	0.0016909	0.0074714	0.022867	0.016541	0.030513	0.030513	0.013844	0.062093	0.07569	0.039556	0.039556	0.039556	0.0045124	0.013844	0.013844	0.013844	0.0024388	0.0093231	0.0093231	0.011443	0.022867	0.034855	0.022867	0.030513	0.044623	0.034855	0.022867	0.022867	0.039556	0.068693
P84750	0.23294	0.027396	0.027396	0.0038503	0.00086297	0.10173	0.028005	0.18272	0.31989	0.54794	0.0038503	0.0011108	NA	0.0020083	0.0002604	0.0038503	0.00086297	0.0020083	0.0020083	0.0002604	0.0020083	0.0038503	0.05799	0.070988	0.036553	0.028005	0.036553	0.085559	0.036553	0.028005	0.028005	0.010176	0.014903	0.014903	0.014903	0.0038503	0.00653	0.00653	0.0038503	0.014903	0.036553	0.036553	0.028005	0.05799	0.046528	0.020815	0.020815	0.070988	0.10173
P55284	0.31989	0.0046592	0.0046592	0.0020083	0.0002604	0.13896	0.010176	0.20703	0.13896	0.77758	0.00653	0.0024388	0.0020083	NA	0.0020083	0.010176	0.0038503	0.00653	0.00653	0.0020083	0.00653	0.020815	0.046528	0.070988	0.05799	0.046528	0.085559	0.036553	0.028005	0.020815	0.020815	0.020815	0.028005	0.028005	0.028005	0.010176	0.014903	0.014903	0.010176	0.028005	0.046528	0.046528	0.046528	0.070988	0.05799	0.036553	0.036553	0.046528	0.070988
P18527	0.11953	0.0046592	0.0046592	0.00653	0.0020083	0.028005	0.0038503	0.11953	0.10173	0.4528	0.0020083	0.00037531	0.0002604	0.0020083	NA	0.00086297	0.00086297	0.0020083	0.0020083	0.0002604	0.0020083	0.0038503	0.028005	0.046528	0.010176	0.00653	0.010176	0.020815	0.00653	0.0038503	0.0038503	0.00086297	0.0020083	0.0020083	0.0020083	3.3144e-05	0.0002604	0.0002604	0.00086297	0.0020083	0.00653	0.00653	0.00653	0.014903	0.020815	0.010176	0.010176	0.028005	0.046528
P18524	0.014903	0.0046592	0.0046592	0.00653	0.010176	0.046528	0.028005	0.11953	0.10173	0.77758	0.014903	0.0033733	0.0038503	0.010176	0.00086297	NA	0.00653	0.010176	0.010176	0.0038503	0.0020083	0.0002604	0.028005	0.014903	0.0020083	0.00086297	0.0020083	0.00653	0.00086297	0.0038503	0.0038503	0.00653	0.010176	0.010176	0.010176	0.0020083	0.0038503	0.0038503	0.00086297	0.0020083	0.010176	0.028005	0.00653	0.020815	0.028005	0.010176	0.010176	0.070988	0.05799
P01872	0.23294	0.0046592	0.0046592	0.0038503	0.00086297	0.070988	0.028005	0.046528	0.11953	0.58784	3.3144e-05	0.00037531	0.00086297	0.0038503	0.00086297	0.00653	NA	3.3144e-05	3.3144e-05	0.0002604	0.0020083	0.020815	0.028005	0.020815	0.010176	0.00653	0.036553	0.05799	0.036553	0.028005	0.028005	0.00086297	0.0020083	0.0020083	0.0020083	0.0020083	0.0038503	0.0038503	0.00653	0.010176	0.020815	0.00653	0.00653	0.014903	0.00653	0.0020083	0.0020083	0.00653	0.014903
P01791	0.20703	0.0046592	0.0046592	0.00086297	0.0002604	0.028005	0.020815	0.014903	0.085559	0.62867	0.00086297	0.0033733	0.0020083	0.00653	0.0020083	0.010176	3.3144e-05	NA	0	3.3144e-05	0.0002604	0.014903	0.014903	0.010176	0.00653	0.010176	0.028005	0.046528	0.028005	0.014903	0.014903	0.0020083	0.00086297	0.00086297	0.00086297	0.0038503	0.0020083	0.0020083	0.0020083	0.0038503	0.00653	0.0020083	0.0020083	0.0038503	0.00086297	0.0002604	0.0002604	0.0020083	0.0038503
P01636	0.20703	0.0046592	0.0046592	0.00086297	0.0002604	0.028005	0.020815	0.014903	0.085559	0.62867	0.00086297	0.0033733	0.0020083	0.00653	0.0020083	0.010176	3.3144e-05	0	NA	3.3144e-05	0.0002604	0.014903	0.014903	0.010176	0.00653	0.010176	0.028005	0.046528	0.028005	0.014903	0.014903	0.0020083	0.00086297	0.00086297	0.00086297	0.0038503	0.0020083	0.0020083	0.0020083	0.0038503	0.00653	0.0020083	0.0020083	0.0038503	0.00086297	0.0002604	0.0002604	0.0020083	0.0038503
P01638	0.16003	0.0046592	0.0046592	0.0002604	3.3144e-05	0.020815	0.00653	0.036553	0.10173	0.52837	0.0020083	0.0016909	0.0002604	0.0020083	0.0002604	0.0038503	0.0002604	3.3144e-05	3.3144e-05	NA	3.3144e-05	0.0038503	0.010176	0.014903	0.010176	0.014903	0.020815	0.036553	0.014903	0.00653	0.00653	0.0038503	0.0020083	0.0020083	0.0020083	0.0020083	0.00086297	0.00086297	0.0002604	0.0020083	0.0038503	0.0038503	0.0038503	0.00653	0.0038503	0.0020083	0.0020083	0.010176	0.014903
P01644	0.070988	0.0046592	0.0046592	3.3144e-05	0.0002604	0.014903	0.014903	0.020815	0.085559	0.71276	0.010176	0.0074714	0.0020083	0.00653	0.0020083	0.0020083	0.0020083	0.0002604	0.0002604	3.3144e-05	NA	0.00086297	0.00653	0.0038503	0.0038503	0.010176	0.010176	0.020815	0.00653	0.0038503	0.0038503	0.010176	0.0038503	0.0038503	0.0038503	0.00653	0.0020083	0.0020083	3.3144e-05	0.00086297	0.0020083	0.00653	0.0020083	0.0038503	0.0020083	0.00086297	0.00086297	0.014903	0.010176
P01657	0.020815	0.027396	0.027396	0.0038503	0.010176	0.036553	0.046528	0.13896	0.20703	0.88799	0.05799	0.022867	0.0038503	0.020815	0.0038503	0.0002604	0.020815	0.014903	0.014903	0.0038503	0.00086297	NA	0.046528	0.028005	0.00653	0.010176	0.0020083	0.014903	0.0020083	0.0038503	0.0038503	0.028005	0.020815	0.020815	0.020815	0.010176	0.00653	0.00653	0.0002604	0.0020083	0.010176	0.046528	0.010176	0.028005	0.036553	0.014903	0.014903	0.11953	0.085559
P01639	0.070988	0.0046592	0.0046592	0.010176	0.014903	0.020815	0.00653	0.00653	0.020815	0.25719	0.020815	0.016541	0.05799	0.046528	0.028005	0.028005	0.028005	0.014903	0.014903	0.010176	0.00653	0.046528	NA	0.00086297	0.036553	0.05799	0.10173	0.085559	0.046528	0.036553	0.036553	0.05799	0.036553	0.036553	0.036553	0.046528	0.028005	0.028005	0.010176	0.020815	0.00653	0.014903	0.028005	0.010176	0.00653	0.020815	0.020815	0.028005	0.020815
P29533	0.028005	0.0046592	0.0046592	0.00653	0.020815	0.036553	0.05799	0.0020083	0.028005	0.69147	0.028005	0.030513	0.070988	0.070988	0.046528	0.014903	0.020815	0.010176	0.010176	0.014903	0.0038503	0.028005	0.00086297	NA	0.00653	0.014903	0.046528	0.046528	0.028005	0.036553	0.036553	0.046528	0.028005	0.028005	0.028005	0.05799	0.036553	0.036553	0.010176	0.014903	0.010176	0.020815	0.010176	0.00653	0.0020083	0.0038503	0.0038503	0.020815	0.00653
P01654	0.014903	0.0046592	0.0046592	0.014903	0.028005	0.010176	0.05799	0.020815	0.028005	1	0.028005	0.030513	0.036553	0.05799	0.010176	0.0020083	0.010176	0.00653	0.00653	0.010176	0.0038503	0.00653	0.036553	0.00653	NA	3.3144e-05	0.0002604	0.0020083	0.00086297	0.0020083	0.0020083	0.0020083	0.00086297	0.00086297	0.00086297	0.0038503	0.0020083	0.0020083	0.0020083	0.0002604	0.0020083	0.0038503	3.3144e-05	0.00086297	0.0020083	0.0002604	0.0002604	0.010176	0.0038503
P01642	0.020815	0.0046592	0.0046592	0.028005	0.036553	0.036553	0.070988	0.05799	0.046528	0.95511	0.014903	0.013844	0.028005	0.046528	0.00653	0.00086297	0.00653	0.010176	0.010176	0.014903	0.010176	0.010176	0.05799	0.014903	3.3144e-05	NA	0.00086297	0.0038503	0.0020083	0.00653	0.00653	0.00086297	0.0020083	0.0020083	0.0020083	0.0020083	0.0038503	0.0038503	0.00653	0.0020083	0.010176	0.010176	0.00086297	0.00653	0.010176	0.0020083	0.0020083	0.020815	0.014903
P18532	0.010176	0.027396	0.027396	0.036553	0.05799	0.010176	0.070988	0.10173	0.085559	0.97755	0.085559	0.062093	0.036553	0.085559	0.010176	0.0020083	0.036553	0.028005	0.028005	0.020815	0.010176	0.0020083	0.10173	0.046528	0.0002604	0.00086297	NA	0.0020083	0.0002604	0.00086297	0.00086297	0.00653	0.0038503	0.0038503	0.0038503	0.0038503	0.0020083	0.0020083	0.0020083	0.0002604	0.0038503	0.014903	0.00086297	0.00653	0.020815	0.00653	0.00653	0.05799	0.036553
P01865	0.028005	0.0046592	0.0046592	0.028005	0.046528	0.020815	0.036553	0.11953	0.014903	0.73422	0.10173	0.07569	0.085559	0.036553	0.020815	0.00653	0.05799	0.046528	0.046528	0.036553	0.020815	0.014903	0.085559	0.046528	0.0020083	0.0038503	0.0020083	NA	3.3144e-05	0.0002604	0.0002604	0.014903	0.010176	0.010176	0.010176	0.010176	0.00653	0.00653	0.00653	0.0020083	0.00653	0.020815	0.0038503	0.010176	0.028005	0.014903	0.014903	0.036553	0.020815
P01637	0.010176	0.0046592	0.0046592	0.014903	0.028005	0.010176	0.020815	0.10173	0.028005	0.97755	0.070988	0.039556	0.036553	0.028005	0.00653	0.00086297	0.036553	0.028005	0.028005	0.014903	0.00653	0.0020083	0.046528	0.028005	0.00086297	0.0020083	0.0002604	3.3144e-05	NA	3.3144e-05	3.3144e-05	0.010176	0.00653	0.00653	0.00653	0.0038503	0.0020083	0.0020083	0.00086297	0.0002604	0.0020083	0.014903	0.0020083	0.00653	0.020815	0.010176	0.010176	0.046528	0.028005
P01663	0.036553	0.0046592	0.0046592	0.010176	0.014903	0.0020083	0.00653	0.070988	0.020815	0.86573	0.05799	0.039556	0.028005	0.020815	0.0038503	0.0038503	0.028005	0.014903	0.014903	0.00653	0.0038503	0.0038503	0.036553	0.036553	0.0020083	0.00653	0.00086297	0.0002604	3.3144e-05	NA	0	0.00653	0.0020083	0.0020083	0.0020083	0.0020083	0.0002604	0.0002604	0.0002604	3.3144e-05	0.0002604	0.0038503	0.00086297	0.0020083	0.010176	0.00653	0.00653	0.020815	0.014903
P09581	0.036553	0.0046592	0.0046592	0.010176	0.014903	0.0020083	0.00653	0.070988	0.020815	0.86573	0.05799	0.039556	0.028005	0.020815	0.0038503	0.0038503	0.028005	0.014903	0.014903	0.00653	0.0038503	0.0038503	0.036553	0.036553	0.0020083	0.00653	0.00086297	0.0002604	3.3144e-05	0	NA	0.00653	0.0020083	0.0020083	0.0020083	0.0020083	0.0002604	0.0002604	0.0002604	3.3144e-05	0.0002604	0.0038503	0.00086297	0.0020083	0.010176	0.00653	0.00653	0.020815	0.014903
P01837	0.13896	0.0046592	0.0046592	0.028005	0.014903	0.020815	0.020815	0.05799	0.046528	0.60815	0.0020083	0.0045124	0.010176	0.020815	0.00086297	0.00653	0.00086297	0.0020083	0.0020083	0.0038503	0.010176	0.028005	0.05799	0.046528	0.0020083	0.00086297	0.00653	0.014903	0.010176	0.00653	0.00653	NA	3.3144e-05	3.3144e-05	3.3144e-05	3.3144e-05	0.0002604	0.0002604	0.00653	0.0020083	0.00653	0.00086297	0.00086297	0.0038503	0.00653	0.0020083	0.0020083	0.0038503	0.010176
P01670	0.11953	0.0046592	0.0046592	0.014903	0.010176	0.0038503	0.014903	0.020815	0.028005	0.64941	0.00653	0.013844	0.014903	0.028005	0.0020083	0.010176	0.0020083	0.00086297	0.00086297	0.0020083	0.0038503	0.020815	0.036553	0.028005	0.00086297	0.0020083	0.0038503	0.010176	0.00653	0.0020083	0.0020083	3.3144e-05	NA	0	0	0.0002604	3.3144e-05	3.3144e-05	0.0020083	0.0002604	0.00086297	3.3144e-05	3.3144e-05	0.0002604	0.00086297	0.0002604	0.0002604	0.00086297	0.0020083
P01631	0.11953	0.0046592	0.0046592	0.014903	0.010176	0.0038503	0.014903	0.020815	0.028005	0.64941	0.00653	0.013844	0.014903	0.028005	0.0020083	0.010176	0.0020083	0.00086297	0.00086297	0.0020083	0.0038503	0.020815	0.036553	0.028005	0.00086297	0.0020083	0.0038503	0.010176	0.00653	0.0020083	0.0020083	3.3144e-05	0	NA	0	0.0002604	3.3144e-05	3.3144e-05	0.0020083	0.0002604	0.00086297	3.3144e-05	3.3144e-05	0.0002604	0.00086297	0.0002604	0.0002604	0.00086297	0.0020083
P18526	0.11953	0.0046592	0.0046592	0.014903	0.010176	0.0038503	0.014903	0.020815	0.028005	0.64941	0.00653	0.013844	0.014903	0.028005	0.0020083	0.010176	0.0020083	0.00086297	0.00086297	0.0020083	0.0038503	0.020815	0.036553	0.028005	0.00086297	0.0020083	0.0038503	0.010176	0.00653	0.0020083	0.0020083	3.3144e-05	0	0	NA	0.0002604	3.3144e-05	3.3144e-05	0.0020083	0.0002604	0.00086297	3.3144e-05	3.3144e-05	0.0002604	0.00086297	0.0002604	0.0002604	0.00086297	0.0020083
P01807	0.10173	0.0046592	0.0046592	0.020815	0.010176	0.014903	0.00653	0.10173	0.05799	0.50905	0.0038503	0.0024388	0.0038503	0.010176	3.3144e-05	0.0020083	0.0020083	0.0038503	0.0038503	0.0020083	0.00653	0.010176	0.046528	0.05799	0.0038503	0.0020083	0.0038503	0.010176	0.0038503	0.0020083	0.0020083	3.3144e-05	0.0002604	0.0002604	0.0002604	NA	3.3144e-05	3.3144e-05	0.0020083	0.00086297	0.0038503	0.0020083	0.0020083	0.00653	0.014903	0.00653	0.00653	0.014903	0.028005
P01869	0.085559	0.0046592	0.0046592	0.010176	0.00653	0.0020083	0.0038503	0.046528	0.036553	0.54794	0.010176	0.0093231	0.00653	0.014903	0.0002604	0.0038503	0.0038503	0.0020083	0.0020083	0.00086297	0.0020083	0.00653	0.028005	0.036553	0.0020083	0.0038503	0.0020083	0.00653	0.0020083	0.0002604	0.0002604	0.0002604	3.3144e-05	3.3144e-05	3.3144e-05	3.3144e-05	NA	0	0.0002604	3.3144e-05	0.0002604	0.0002604	0.0002604	0.00086297	0.0038503	0.0020083	0.0020083	0.00653	0.010176
P06336	0.085559	0.0046592	0.0046592	0.010176	0.00653	0.0020083	0.0038503	0.046528	0.036553	0.54794	0.010176	0.0093231	0.00653	0.014903	0.0002604	0.0038503	0.0038503	0.0020083	0.0020083	0.00086297	0.0020083	0.00653	0.028005	0.036553	0.0020083	0.0038503	0.0020083	0.00653	0.0020083	0.0002604	0.0002604	0.0002604	3.3144e-05	3.3144e-05	3.3144e-05	3.3144e-05	0	NA	0.0002604	3.3144e-05	0.0002604	0.0002604	0.0002604	0.00086297	0.0038503	0.0020083	0.0020083	0.00653	0.010176
P01660	0.036553	0.0046592	0.0046592	0.00086297	0.0020083	0.0038503	0.00653	0.036553	0.05799	0.67034	0.020815	0.011443	0.0038503	0.010176	0.00086297	0.00086297	0.00653	0.0020083	0.0020083	0.0002604	3.3144e-05	0.0002604	0.010176	0.010176	0.0020083	0.00653	0.0020083	0.00653	0.00086297	0.0002604	0.0002604	0.00653	0.0020083	0.0020083	0.0020083	0.0020083	0.0002604	0.0002604	NA	3.3144e-05	0.0002604	0.0038503	0.00086297	0.0020083	0.0038503	0.0020083	0.0020083	0.020815	0.014903
P01635	0.028005	0.0046592	0.0046592	0.00653	0.010176	0.00086297	0.010176	0.028005	0.028005	0.73422	0.028005	0.022867	0.014903	0.028005	0.0020083	0.0020083	0.010176	0.0038503	0.0038503	0.0020083	0.00086297	0.0020083	0.020815	0.014903	0.0002604	0.0020083	0.0002604	0.0020083	0.0002604	3.3144e-05	3.3144e-05	0.0020083	0.0002604	0.0002604	0.0002604	0.00086297	3.3144e-05	3.3144e-05	3.3144e-05	NA	3.3144e-05	0.00086297	3.3144e-05	0.0002604	0.0020083	0.00086297	0.00086297	0.010176	0.00653
P18531	0.036553	0.0046592	0.0046592	0.010176	0.014903	3.3144e-05	0.0038503	0.010176	0.010176	0.52837	0.036553	0.034855	0.036553	0.046528	0.00653	0.010176	0.020815	0.00653	0.00653	0.0038503	0.0020083	0.010176	0.00653	0.010176	0.0020083	0.010176	0.0038503	0.00653	0.0020083	0.0002604	0.0002604	0.00653	0.00086297	0.00086297	0.00086297	0.0038503	0.0002604	0.0002604	0.0002604	3.3144e-05	NA	0.0002604	0.0002604	3.3144e-05	0.00086297	0.0020083	0.0020083	0.00653	0.0038503
P11680	0.13896	0.0046592	0.0046592	0.020815	0.014903	0.00086297	0.00653	0.00653	0.010176	0.4528	0.010176	0.022867	0.036553	0.046528	0.00653	0.028005	0.00653	0.0020083	0.0020083	0.0038503	0.00653	0.046528	0.014903	0.020815	0.0038503	0.010176	0.014903	0.020815	0.014903	0.0038503	0.0038503	0.00086297	3.3144e-05	3.3144e-05	3.3144e-05	0.0020083	0.0002604	0.0002604	0.0038503	0.00086297	0.0002604	NA	0.0002604	3.3144e-05	0.0002604	0.00086297	0.00086297	0.0002604	0.00086297
P18528	0.046528	0.0046592	0.0046592	0.010176	0.014903	0.0020083	0.028005	0.010176	0.020815	0.84355	0.020815	0.030513	0.028005	0.046528	0.00653	0.00653	0.00653	0.0020083	0.0020083	0.0038503	0.0020083	0.010176	0.028005	0.010176	3.3144e-05	0.00086297	0.00086297	0.0038503	0.0020083	0.00086297	0.00086297	0.00086297	3.3144e-05	3.3144e-05	3.3144e-05	0.0020083	0.0002604	0.0002604	0.00086297	3.3144e-05	0.0002604	0.0002604	NA	3.3144e-05	0.0002604	3.3144e-05	3.3144e-05	0.0020083	0.00086297
P01750	0.05799	0.0046592	0.0046592	0.014903	0.020815	0.0002604	0.014903	0.0020083	0.00653	0.62867	0.028005	0.044623	0.05799	0.070988	0.014903	0.020815	0.014903	0.0038503	0.0038503	0.00653	0.0038503	0.028005	0.010176	0.00653	0.00086297	0.00653	0.00653	0.010176	0.00653	0.0020083	0.0020083	0.0038503	0.0002604	0.0002604	0.0002604	0.00653	0.00086297	0.00086297	0.0020083	0.0002604	3.3144e-05	3.3144e-05	3.3144e-05	NA	3.3144e-05	0.0002604	0.0002604	0.00086297	0.0002604
P01674	0.10173	0.0046592	0.0046592	0.00653	0.010176	0.0038503	0.028005	0.0002604	0.014903	0.67034	0.014903	0.034855	0.046528	0.05799	0.020815	0.028005	0.00653	0.00086297	0.00086297	0.0038503	0.0020083	0.036553	0.00653	0.0020083	0.0020083	0.010176	0.020815	0.028005	0.020815	0.010176	0.010176	0.00653	0.00086297	0.00086297	0.00086297	0.014903	0.0038503	0.0038503	0.0038503	0.0020083	0.00086297	0.0002604	0.0002604	3.3144e-05	NA	3.3144e-05	3.3144e-05	0.0002604	3.3144e-05
P03987	0.085559	0.0046592	0.0046592	0.0038503	0.00653	0.010176	0.046528	0.0038503	0.036553	0.88799	0.010176	0.022867	0.020815	0.036553	0.010176	0.010176	0.0020083	0.0002604	0.0002604	0.0020083	0.00086297	0.014903	0.020815	0.0038503	0.0002604	0.0020083	0.00653	0.014903	0.010176	0.00653	0.00653	0.0020083	0.0002604	0.0002604	0.0002604	0.00653	0.0020083	0.0020083	0.0020083	0.00086297	0.0020083	0.00086297	3.3144e-05	0.0002604	3.3144e-05	NA	0	0.00086297	0.0002604
O35664	0.085559	0.0046592	0.0046592	0.0038503	0.00653	0.010176	0.046528	0.0038503	0.036553	0.88799	0.010176	0.022867	0.020815	0.036553	0.010176	0.010176	0.0020083	0.0002604	0.0002604	0.0020083	0.00086297	0.014903	0.020815	0.0038503	0.0002604	0.0020083	0.00653	0.014903	0.010176	0.00653	0.00653	0.0020083	0.0002604	0.0002604	0.0002604	0.00653	0.0020083	0.0020083	0.0020083	0.00086297	0.0020083	0.00086297	3.3144e-05	0.0002604	3.3144e-05	0	NA	0.00086297	0.0002604
P06327	0.2894	0.0046592	0.0046592	0.020815	0.014903	0.014903	0.028005	0.0038503	0.010176	0.71276	0.010176	0.039556	0.070988	0.046528	0.028005	0.070988	0.00653	0.0020083	0.0020083	0.010176	0.014903	0.11953	0.028005	0.020815	0.010176	0.020815	0.05799	0.036553	0.046528	0.020815	0.020815	0.0038503	0.00086297	0.00086297	0.00086297	0.014903	0.00653	0.00653	0.020815	0.010176	0.00653	0.0002604	0.0020083	0.00086297	0.0002604	0.00086297	0.00086297	NA	3.3144e-05
spleen weight	0.16003	0.0046592	0.0046592	0.014903	0.020815	0.010176	0.046528	0.00086297	0.00653	0.91032	0.028005	0.068693	0.10173	0.070988	0.046528	0.05799	0.014903	0.0038503	0.0038503	0.014903	0.010176	0.085559	0.020815	0.00653	0.0038503	0.014903	0.036553	0.020815	0.028005	0.014903	0.014903	0.010176	0.0020083	0.0020083	0.0020083	0.028005	0.010176	0.010176	0.014903	0.00653	0.0038503	0.00086297	0.00086297	0.0002604	3.3144e-05	0.0002604	0.0002604	3.3144e-05	NA
P01845	0.046528	0.0046592	0.0046592	0.046528	0.070988	0.11953	0.16003	0.036553	0.028005	0.82145	0.028005	0.039556	0.11953	0.085559	0.05799	0.014903	0.020815	0.028005	0.028005	0.05799	0.036553	0.070988	0.05799	0.00653	0.0020083	0.00086297	0.028005	0.014903	0.020815	0.046528	0.046528	0.014903	0.020815	0.020815	0.020815	0.036553	0.046528	0.046528	0.046528	0.028005	0.046528	0.036553	0.010176	0.020815	0.014903	0.00653	0.00653	0.020815	0.010176
Q60963	0.020815	0.0046592	0.0046592	0.05799	0.10173	0.014903	0.070988	0.00653	0.00086297	0.95511	0.085559	0.10772	0.23294	0.16003	0.085559	0.036553	0.070988	0.046528	0.046528	0.070988	0.036553	0.085559	0.020815	0.0038503	0.0020083	0.00653	0.020815	0.00653	0.010176	0.014903	0.014903	0.028005	0.014903	0.014903	0.014903	0.046528	0.028005	0.028005	0.028005	0.010176	0.00653	0.010176	0.0038503	0.0020083	0.0038503	0.00653	0.00653	0.010176	0.0020083
P01665	0.0038503	0.0046592	0.0046592	0.028005	0.05799	0.014903	0.070988	0.014903	0.014903	0.93269	0.046528	0.044623	0.085559	0.10173	0.028005	0.0038503	0.028005	0.020815	0.020815	0.028005	0.010176	0.014903	0.020815	0.0020083	3.3144e-05	0.0002604	0.0020083	0.0038503	0.0020083	0.00653	0.00653	0.010176	0.00653	0.00653	0.00653	0.014903	0.010176	0.010176	0.00653	0.0020083	0.0038503	0.010176	0.00086297	0.0020083	0.0038503	0.0020083	0.0020083	0.020815	0.00653
P06330	0.41975	0.0046592	0.0046592	0.020815	0.010176	0.13896	0.070988	0.070988	0.05799	0.93269	0.0038503	0.016541	0.036553	0.010176	0.020815	0.046528	0.0020083	0.0038503	0.0038503	0.014903	0.028005	0.11953	0.10173	0.05799	0.020815	0.014903	0.085559	0.036553	0.05799	0.046528	0.046528	0.0038503	0.00653	0.00653	0.00653	0.014903	0.020815	0.020815	0.046528	0.036553	0.05799	0.014903	0.014903	0.028005	0.014903	0.00653	0.00653	0.0020083	0.00653
P14106	0.38512	0.0046592	0.0046592	0.010176	0.00653	0.070988	0.05799	0.028005	0.036553	0.88799	0.010176	0.034855	0.046528	0.014903	0.028005	0.05799	0.0038503	0.0020083	0.0020083	0.010176	0.014903	0.10173	0.070988	0.036553	0.014903	0.020815	0.070988	0.028005	0.046528	0.028005	0.028005	0.00653	0.0038503	0.0038503	0.0038503	0.020815	0.014903	0.014903	0.028005	0.020815	0.028005	0.00653	0.00653	0.010176	0.0038503	0.0020083	0.0020083	0.0002604	0.00086297
Q02819	0.38512	0.0046592	0.0046592	0.010176	0.00653	0.070988	0.05799	0.028005	0.036553	0.88799	0.010176	0.034855	0.046528	0.014903	0.028005	0.05799	0.0038503	0.0020083	0.0020083	0.010176	0.014903	0.10173	0.070988	0.036553	0.014903	0.020815	0.070988	0.028005	0.046528	0.028005	0.028005	0.00653	0.0038503	0.0038503	0.0038503	0.020815	0.014903	0.014903	0.028005	0.020815	0.028005	0.00653	0.00653	0.010176	0.0038503	0.0020083	0.0020083	0.0002604	0.00086297
P01844	0.18272	0.0046592	0.0046592	0.036553	0.028005	0.11953	0.10173	0.070988	0.05799	0.95511	0.0038503	0.011443	0.036553	0.028005	0.014903	0.014903	0.0020083	0.00653	0.00653	0.020815	0.028005	0.070988	0.10173	0.036553	0.0038503	0.00086297	0.028005	0.020815	0.028005	0.036553	0.036553	0.00086297	0.0038503	0.0038503	0.0038503	0.00653	0.014903	0.014903	0.036553	0.020815	0.046528	0.014903	0.00653	0.020815	0.014903	0.0038503	0.0038503	0.00653	0.010176
P01626	0.2894	0.0046592	0.0046592	0.028005	0.020815	0.20703	0.11953	0.10173	0.070988	0.77758	0.00653	0.016541	0.046528	0.014903	0.028005	0.028005	0.0038503	0.010176	0.010176	0.028005	0.036553	0.10173	0.11953	0.046528	0.014903	0.00653	0.070988	0.028005	0.046528	0.05799	0.05799	0.00653	0.014903	0.014903	0.014903	0.020815	0.036553	0.036553	0.05799	0.046528	0.085559	0.036553	0.020815	0.046528	0.028005	0.010176	0.010176	0.010176	0.014903
P01867	0.18272	0.0046592	0.0046592	0.046528	0.036553	0.13896	0.036553	0.31989	0.046528	0.79946	0.046528	0.030513	0.05799	0.00653	0.014903	0.014903	0.036553	0.05799	0.05799	0.046528	0.05799	0.05799	0.16003	0.13896	0.028005	0.014903	0.036553	0.0020083	0.00653	0.010176	0.010176	0.014903	0.028005	0.028005	0.028005	0.010176	0.020815	0.020815	0.036553	0.028005	0.05799	0.05799	0.036553	0.070988	0.10173	0.05799	0.05799	0.05799	0.070988
P04945	0.18272	0.0046592	0.0046592	0.046528	0.028005	0.036553	0.010176	0.20703	0.028005	0.86573	0.028005	0.022867	0.036553	0.010176	0.0038503	0.014903	0.020815	0.028005	0.028005	0.020815	0.036553	0.046528	0.11953	0.13896	0.014903	0.010176	0.014903	0.0020083	0.0038503	0.0020083	0.0020083	0.0020083	0.0038503	0.0038503	0.0038503	0.00086297	0.0020083	0.0020083	0.014903	0.00653	0.014903	0.010176	0.010176	0.020815	0.046528	0.028005	0.028005	0.020815	0.036553
P01643	0.20703	0.0046592	0.0046592	0.036553	0.028005	0.014903	0.020815	0.070988	0.010176	0.97755	0.036553	0.055885	0.070988	0.028005	0.014903	0.036553	0.020815	0.014903	0.014903	0.020815	0.028005	0.070988	0.10173	0.085559	0.00653	0.010176	0.014903	0.0020083	0.00653	0.0020083	0.0020083	0.0020083	0.00086297	0.00086297	0.00086297	0.0038503	0.0020083	0.0020083	0.014903	0.0038503	0.00653	0.0020083	0.0020083	0.0038503	0.010176	0.00653	0.00653	0.0020083	0.0038503
P01629	0.20703	0.0046592	0.0046592	0.036553	0.028005	0.014903	0.020815	0.070988	0.010176	0.97755	0.036553	0.055885	0.070988	0.028005	0.014903	0.036553	0.020815	0.014903	0.014903	0.020815	0.028005	0.070988	0.10173	0.085559	0.00653	0.010176	0.014903	0.0020083	0.00653	0.0020083	0.0020083	0.0020083	0.00086297	0.00086297	0.00086297	0.0038503	0.0020083	0.0020083	0.014903	0.0038503	0.00653	0.0020083	0.0020083	0.0038503	0.010176	0.00653	0.00653	0.0020083	0.0038503
P01843	0.085559	0.027396	0.027396	0.085559	0.070988	0.05799	0.10173	0.16003	0.11953	0.88799	0.020815	0.022867	0.028005	0.070988	0.00653	0.00653	0.010176	0.020815	0.020815	0.028005	0.036553	0.028005	0.18272	0.10173	0.0020083	0.0002604	0.0020083	0.014903	0.010176	0.014903	0.014903	0.0002604	0.0020083	0.0020083	0.0020083	0.00086297	0.0038503	0.0038503	0.020815	0.00653	0.028005	0.014903	0.0038503	0.020815	0.036553	0.010176	0.010176	0.036553	0.046528
P18525	0.20703	0.0046592	0.0046592	0.046528	0.028005	0.036553	0.036553	0.070988	0.028005	0.84355	0.00653	0.016541	0.036553	0.028005	0.00653	0.020815	0.0038503	0.00653	0.00653	0.014903	0.028005	0.070988	0.10173	0.070988	0.0038503	0.0020083	0.014903	0.010176	0.014903	0.010176	0.010176	3.3144e-05	0.0002604	0.0002604	0.0002604	0.00086297	0.0020083	0.0020083	0.020815	0.00653	0.014903	0.0020083	0.0020083	0.00653	0.010176	0.0038503	0.0038503	0.0020083	0.00653
P01786	0.2604	0.0046592	0.0046592	0.085559	0.046528	0.05799	0.028005	0.085559	0.020815	0.58784	0.0038503	0.011443	0.05799	0.036553	0.010176	0.036553	0.00653	0.014903	0.014903	0.028005	0.05799	0.13896	0.085559	0.085559	0.014903	0.00653	0.046528	0.028005	0.036553	0.028005	0.028005	0.0002604	0.0020083	0.0020083	0.0020083	0.0020083	0.00653	0.00653	0.046528	0.020815	0.028005	0.0038503	0.010176	0.014903	0.020815	0.014903	0.014903	0.0038503	0.014903
TNF	0.4528	0.11302	0.11302	0.10772	0.068693	0.17963	0.2715	0.14633	0.3652	0.90978	0.016541	0.048092	0.030513	0.11675	0.034855	0.07569	0.005873	0.011443	0.011443	0.034855	0.062093	0.11675	0.31671	0.17963	0.030513	0.019545	0.055885	0.16812	0.14633	0.1262	0.1262	0.0045124	0.0093231	0.0093231	0.0093231	0.019545	0.030513	0.030513	0.083088	0.055885	0.11675	0.034855	0.022867	0.062093	0.044623	0.013844	0.013844	0.030513	0.055885
P98086	0.61034	0.027396	0.027396	0.036553	0.028005	0.18272	0.11953	0.18272	0.085559	0.47126	0.085559	0.13606	0.11953	0.020815	0.085559	0.13896	0.046528	0.036553	0.036553	0.05799	0.070988	0.18272	0.2604	0.18272	0.070988	0.085559	0.13896	0.028005	0.070988	0.046528	0.046528	0.046528	0.036553	0.036553	0.036553	0.070988	0.05799	0.05799	0.085559	0.070988	0.10173	0.05799	0.046528	0.070988	0.05799	0.036553	0.036553	0.014903	0.020815
Q02105	0.73576	0.078141	0.078141	0.046528	0.036553	0.2604	0.2894	0.13896	0.23294	0.43464	0.070988	0.15702	0.10173	0.05799	0.11953	0.18272	0.028005	0.020815	0.020815	0.05799	0.070988	0.20703	0.35181	0.18272	0.070988	0.085559	0.16003	0.10173	0.16003	0.11953	0.11953	0.046528	0.036553	0.036553	0.036553	0.10173	0.085559	0.085559	0.11953	0.10173	0.16003	0.070988	0.046528	0.085559	0.046528	0.020815	0.020815	0.014903	0.020815
Q8VCG4	0.16003	0.0046592	0.0046592	0.10173	0.085559	0.18272	0.10173	0.070988	0.028005	0.71276	0.00653	0.013844	0.11953	0.070988	0.046528	0.036553	0.014903	0.036553	0.036553	0.070988	0.085559	0.18272	0.05799	0.028005	0.020815	0.00653	0.10173	0.05799	0.070988	0.10173	0.10173	0.010176	0.028005	0.028005	0.028005	0.028005	0.05799	0.05799	0.10173	0.070988	0.085559	0.036553	0.036553	0.046528	0.036553	0.028005	0.028005	0.020815	0.028005
O09164	0.085559	0.0046592	0.0046592	0.10173	0.11953	0.11953	0.10173	0.020815	0.00653	0.69147	0.028005	0.044623	0.23294	0.13896	0.10173	0.05799	0.046528	0.05799	0.05799	0.10173	0.085559	0.20703	0.020815	0.00653	0.020815	0.014903	0.11953	0.05799	0.070988	0.10173	0.10173	0.036553	0.046528	0.046528	0.046528	0.070988	0.085559	0.085559	0.10173	0.070988	0.05799	0.036553	0.036553	0.028005	0.020815	0.028005	0.028005	0.020815	0.014903
P01667	0.070988	0.0046592	0.0046592	0.085559	0.10173	0.16003	0.13896	0.046528	0.020815	0.91032	0.020815	0.030513	0.16003	0.10173	0.070988	0.028005	0.028005	0.046528	0.046528	0.085559	0.070988	0.13896	0.046528	0.010176	0.010176	0.0038503	0.070988	0.036553	0.046528	0.085559	0.085559	0.020815	0.036553	0.036553	0.036553	0.046528	0.070988	0.070988	0.085559	0.05799	0.070988	0.046528	0.028005	0.036553	0.028005	0.020815	0.020815	0.028005	0.020815
Q9DD06	0.18272	0.027396	0.027396	0.020815	0.036553	0.18272	0.10173	0.35181	0.11953	0.3652	0.20703	0.14633	0.10173	0.014903	0.070988	0.036553	0.11953	0.10173	0.10173	0.070988	0.046528	0.036553	0.20703	0.13896	0.05799	0.070988	0.05799	0.0038503	0.010176	0.014903	0.014903	0.11953	0.10173	0.10173	0.10173	0.085559	0.070988	0.070988	0.036553	0.046528	0.085559	0.16003	0.070988	0.11953	0.13896	0.085559	0.085559	0.13896	0.10173
Q80YC5	0.13896	0.0046592	0.0046592	0.014903	0.036553	0.13896	0.085559	0.036553	0.014903	0.75583	0.10173	0.10772	0.20703	0.046528	0.13896	0.070988	0.085559	0.05799	0.05799	0.070988	0.036553	0.11953	0.020815	0.00653	0.046528	0.070988	0.16003	0.028005	0.046528	0.05799	0.05799	0.13896	0.10173	0.10173	0.10173	0.16003	0.11953	0.11953	0.05799	0.070988	0.05799	0.085559	0.05799	0.046528	0.028005	0.036553	0.036553	0.036553	0.014903
P01811	0.18272	0.0046592	0.0046592	0.0038503	0.010176	0.16003	0.10173	0.085559	0.05799	0.49002	0.05799	0.062093	0.070988	0.010176	0.05799	0.028005	0.028005	0.020815	0.020815	0.028005	0.014903	0.046528	0.070988	0.020815	0.020815	0.028005	0.070988	0.010176	0.020815	0.028005	0.028005	0.05799	0.046528	0.046528	0.046528	0.070988	0.05799	0.05799	0.028005	0.036553	0.05799	0.070988	0.028005	0.046528	0.028005	0.014903	0.014903	0.028005	0.014903
IL-6	0.38206	0.21348	0.21348	0.47126	0.30127	0.14633	0.083088	0.58784	0.33252	0.15402	0.09089	0.069831	0.10772	0.22974	0.034855	0.1262	0.1262	0.20388	0.20388	0.15702	0.2862	0.22974	0.3652	0.56777	0.19155	0.11675	0.11675	0.24327	0.16812	0.13606	0.13606	0.030513	0.068693	0.068693	0.068693	0.016541	0.044623	0.044623	0.16812	0.11675	0.14633	0.09089	0.15702	0.19155	0.31671	0.2715	0.2715	0.25719	0.41679
P01749	0.036553	0.027396	0.027396	0.085559	0.11953	0.0002604	0.010176	0.036553	0.0038503	0.50905	0.20703	0.17963	0.23294	0.18272	0.070988	0.070988	0.18272	0.10173	0.10173	0.070988	0.046528	0.070988	0.020815	0.046528	0.028005	0.070988	0.028005	0.014903	0.010176	0.0038503	0.0038503	0.070988	0.028005	0.028005	0.028005	0.046528	0.014903	0.014903	0.014903	0.00653	0.00086297	0.010176	0.014903	0.0038503	0.020815	0.046528	0.046528	0.046528	0.028005
P26262	0.085559	0.027396	0.027396	0.2604	0.20703	0.085559	0.028005	0.18272	0.036553	0.14633	0.036553	0.022867	0.16003	0.16003	0.036553	0.046528	0.085559	0.13896	0.13896	0.11953	0.16003	0.18272	0.046528	0.10173	0.070988	0.036553	0.10173	0.10173	0.070988	0.085559	0.085559	0.028005	0.05799	0.05799	0.05799	0.020815	0.046528	0.046528	0.10173	0.070988	0.05799	0.046528	0.085559	0.070988	0.11953	0.13896	0.13896	0.11953	0.16003
P01627	0.10173	0.0046592	0.0046592	0.16003	0.13896	0.085559	0.014903	0.18272	0.0038503	0.49002	0.05799	0.039556	0.20703	0.070988	0.046528	0.046528	0.10173	0.13896	0.13896	0.11953	0.13896	0.18272	0.046528	0.085559	0.05799	0.036553	0.10173	0.020815	0.028005	0.036553	0.036553	0.036553	0.05799	0.05799	0.05799	0.028005	0.046528	0.046528	0.085559	0.05799	0.046528	0.046528	0.070988	0.05799	0.10173	0.11953	0.11953	0.070988	0.085559
P07758	0.020815	0.078141	0.078141	0.2894	0.45564	0.16003	0.35181	0.20703	0.028005	0.41679	0.49273	0.4528	0.6514	0.41975	0.35181	0.11953	0.41975	0.38512	0.38512	0.41975	0.2604	0.20703	0.2604	0.10173	0.036553	0.046528	0.05799	0.010176	0.028005	0.070988	0.070988	0.20703	0.18272	0.18272	0.18272	0.23294	0.20703	0.20703	0.18272	0.10173	0.11953	0.20703	0.085559	0.10173	0.16003	0.13896	0.13896	0.20703	0.10173
P01647	0.085559	0.027396	0.027396	0.05799	0.085559	0.31989	0.070988	0.23294	0.11953	0.58784	0.11953	0.050063	0.16003	0.05799	0.11953	0.046528	0.16003	0.18272	0.18272	0.11953	0.085559	0.10173	0.014903	0.028005	0.18272	0.16003	0.2894	0.13896	0.10173	0.16003	0.16003	0.2894	0.31989	0.31989	0.31989	0.20703	0.23294	0.23294	0.10173	0.18272	0.16003	0.2894	0.2604	0.23294	0.20703	0.23294	0.23294	0.31989	0.2604
Q9Z121	0.070988	0.027396	0.027396	0.014903	0.046528	0.23294	0.2604	0.028005	0.13896	0.79946	0.070988	0.07569	0.11953	0.10173	0.13896	0.036553	0.046528	0.036553	0.036553	0.05799	0.020815	0.05799	0.028005	0.00086297	0.028005	0.036553	0.11953	0.10173	0.085559	0.13896	0.13896	0.13896	0.11953	0.11953	0.11953	0.18272	0.16003	0.16003	0.05799	0.085559	0.10173	0.13896	0.05799	0.070988	0.028005	0.020815	0.020815	0.085559	0.036553
Q8K182	0.11953	0.027396	0.027396	0.05799	0.085559	0.41975	0.2604	0.085559	0.16003	0.88799	0.036553	0.034855	0.13896	0.10173	0.13896	0.046528	0.046528	0.070988	0.070988	0.10173	0.070988	0.13896	0.036553	0.00653	0.070988	0.046528	0.23294	0.18272	0.16003	0.2604	0.2604	0.13896	0.18272	0.18272	0.18272	0.18272	0.23294	0.23294	0.13896	0.18272	0.20703	0.20703	0.13896	0.16003	0.085559	0.070988	0.070988	0.13896	0.10173
P47879	0.13896	0.027396	0.027396	0.070988	0.10173	0.35181	0.20703	0.046528	0.10173	0.67034	0.046528	0.050063	0.20703	0.13896	0.18272	0.085559	0.070988	0.085559	0.085559	0.11953	0.085559	0.20703	0.014903	0.0038503	0.10173	0.085559	0.31989	0.23294	0.20703	0.2894	0.2894	0.18272	0.20703	0.20703	0.20703	0.23294	0.2604	0.2604	0.16003	0.20703	0.18272	0.18272	0.16003	0.13896	0.070988	0.085559	0.085559	0.11953	0.085559
[truncated: 33 more columns]

## Sheet: placental-vascular space
Parameter/protein ID	Protein name	correlation	p-value
Q6GQT1	Alpha-2-macroglobulin-P OS=Mus musculus OX=10090 GN=A2m PE=2 SV=2	0.87287	0.0046592
Q9R182	Angiopoietin-related protein 3 OS=Mus musculus OX=10090 GN=Angptl3 PE=1 SV=1	0.87287	0.0046592
E9Q414	Apolipoprotein B-100 OS=Mus musculus OX=10090 GN=Apob PE=1 SV=1	0.76376	0.027396
Q01339	Beta-2-glycoprotein 1 OS=Mus musculus OX=10090 GN=Apoh PE=1 SV=1	0.76376	0.027396
P55284	Cadherin-5 OS=Mus musculus OX=10090 GN=Cdh5 PE=1 SV=2	-0.87287	0.0046592
Q9Z121	C-C motif chemokine 8 OS=Mus musculus OX=10090 GN=Ccl8 PE=3 SV=1	-0.76376	0.027396
Q80YC5	Coagulation factor XII OS=Mus musculus OX=10090 GN=F12 PE=1 SV=2	-0.87287	0.0046592
P98086	Complement C1q subcomponent subunit A OS=Mus musculus OX=10090 GN=C1qa PE=1 SV=2	-0.76376	0.027396
P14106	Complement C1q subcomponent subunit B OS=Mus musculus OX=10090 GN=C1qb PE=1 SV=2	-0.87287	0.0046592
Q8K182	Complement component C8 alpha chain OS=Mus musculus OX=10090 GN=C8a PE=1 SV=1	-0.76376	0.027396
Q8VCG4	Complement component C8 gamma chain OS=Mus musculus OX=10090 GN=C8g PE=1 SV=1	-0.87287	0.0046592
O09164	Extracellular superoxide dismutase [Cu-Zn] OS=Mus musculus OX=10090 GN=Sod3 PE=1 SV=1	-0.87287	0.0046592
P06336	Ig epsilon chain C region OS=Mus musculus OX=10090 PE=4 SV=2	-0.87287	0.0046592
P01869	Ig gamma-1 chain C region, membrane-bound form OS=Mus musculus OX=10090 GN=Ighg1 PE=1 SV=2	-0.87287	0.0046592
P01865	Ig gamma-2A chain C region, membrane-bound form OS=Mus musculus OX=10090 GN=Igh-1a PE=1 SV=3	-0.87287	0.0046592
P01867	Ig gamma-2B chain C region OS=Mus musculus OX=10090 GN=Igh-3 PE=1 SV=3	-0.87287	0.0046592
P03987	Ig gamma-3 chain C region OS=Mus musculus OX=10090 PE=1 SV=2	-0.87287	0.0046592
P01750	Ig heavy chain V region 102 OS=Mus musculus OX=10090 PE=1 SV=1	-0.87287	0.0046592
P18532	Ig heavy chain V region 1B43 OS=Mus musculus OX=10090 PE=1 SV=1	-0.76376	0.027396
P01749	Ig heavy chain V region 3 OS=Mus musculus OX=10090 GN=Ighv1-61 PE=1 SV=1	-0.76376	0.027396
P18526	Ig heavy chain V region 345 OS=Mus musculus OX=10090 PE=1 SV=1	-0.87287	0.0046592
P18531	Ig heavy chain V region 3-6 OS=Mus musculus OX=10090 GN=Ighv3-6 PE=1 SV=1	-0.87287	0.0046592
P18525	Ig heavy chain V region 5-84 OS=Mus musculus OX=10090 PE=1 SV=1	-0.87287	0.0046592
P18528	Ig heavy chain V region 6.96 OS=Mus musculus OX=10090 PE=4 SV=1	-0.87287	0.0046592
P18527	Ig heavy chain V region 914 OS=Mus musculus OX=10090 PE=1 SV=1	-0.87287	0.0046592
P06330	Ig heavy chain V region AC38 205.12 OS=Mus musculus OX=10090 PE=1 SV=1	-0.87287	0.0046592
P01791	Ig heavy chain V region HPCM6 OS=Mus musculus OX=10090 PE=1 SV=1	-0.87287	0.0046592
P01786	Ig heavy chain V region MOPC 47A OS=Mus musculus OX=10090 PE=1 SV=1	-0.87287	0.0046592
P18524	Ig heavy chain V region RF OS=Mus musculus OX=10090 PE=1 SV=1	-0.87287	0.0046592
P01811	Ig heavy chain V region UPC10 OS=Mus musculus OX=10090 PE=1 SV=1	-0.87287	0.0046592
P06327	Ig heavy chain V region VH558 A1/A4 OS=Mus musculus OX=10090 GN=Gm5629 PE=2 SV=1	-0.87287	0.0046592
P01807	Ig heavy chain V region X44 OS=Mus musculus OX=10090 PE=1 SV=1	-0.87287	0.0046592
P84750	Ig kappa chain V region Mem5 (Fragment) OS=Mus musculus OX=10090 PE=1 SV=1	-0.76376	0.027396
P01631	Ig kappa chain V-II region 26-10 OS=Mus musculus OX=10090 PE=1 SV=1	-0.87287	0.0046592
P01629	Ig kappa chain V-II region 2S1.3 OS=Mus musculus OX=10090 PE=1 SV=1	-0.87287	0.0046592
P01626	Ig kappa chain V-II region MOPC 167 OS=Mus musculus OX=10090 PE=1 SV=1	-0.87287	0.0046592
P01627	Ig kappa chain V-II region VKappa167 OS=Mus musculus OX=10090 GN=Gm5153 PE=4 SV=1	-0.87287	0.0046592
P01661	Ig kappa chain V-III region MOPC 63 OS=Mus musculus OX=10090 PE=1 SV=1	-0.87287	0.0046592
P01674	Ig kappa chain V-III region PC 2154 OS=Mus musculus OX=10090 PE=1 SV=1	-0.87287	0.0046592
P01657	Ig kappa chain V-III region PC 2413 OS=Mus musculus OX=10090 PE=1 SV=1	-0.76376	0.027396
P01654	Ig kappa chain V-III region PC 2880/PC 1229 OS=Mus musculus OX=10090 PE=1 SV=1	-0.87287	0.0046592
P01660	Ig kappa chain V-III region PC 3741/TEPC 111 OS=Mus musculus OX=10090 PE=1 SV=1	-0.87287	0.0046592
P01663	Ig kappa chain V-III region PC 4050 OS=Mus musculus OX=10090 PE=1 SV=1	-0.87287	0.0046592
P01667	Ig kappa chain V-III region PC 6308 OS=Mus musculus OX=10090 PE=1 SV=1	-0.87287	0.0046592
P01670	Ig kappa chain V-III region PC 6684 OS=Mus musculus OX=10090 PE=1 SV=1	-0.87287	0.0046592
P01665	Ig kappa chain V-III region PC 7043 OS=Mus musculus OX=10090 PE=1 SV=1	-0.87287	0.0046592
P01647	Ig kappa chain V-V region HP 124E1 OS=Mus musculus OX=10090 PE=1 SV=1	-0.76376	0.027396
P01644	Ig kappa chain V-V region HP R16.7 OS=Mus musculus OX=10090 PE=1 SV=1	-0.87287	0.0046592
P01635	Ig kappa chain V-V region K2 (Fragment) OS=Mus musculus OX=10090 PE=1 SV=1	-0.87287	0.0046592
P01638	Ig kappa chain V-V region L6 (Fragment) OS=Mus musculus OX=10090 PE=4 SV=1	-0.87287	0.0046592
P01642	Ig kappa chain V-V region L7 (Fragment) OS=Mus musculus OX=10090 GN=Gm10881 PE=1 SV=1	-0.87287	0.0046592
P01636	Ig kappa chain V-V region MOPC 149 OS=Mus musculus OX=10090 PE=1 SV=1	-0.87287	0.0046592
P01643	Ig kappa chain V-V region MOPC 173 OS=Mus musculus OX=10090 PE=1 SV=1	-0.87287	0.0046592
P01639	Ig kappa chain V-V region MOPC 41 OS=Mus musculus OX=10090 GN=Gm5571 PE=1 SV=1	-0.87287	0.0046592
P01637	Ig kappa chain V-V region T1 OS=Mus musculus OX=10090 PE=4 SV=1	-0.87287	0.0046592
P04945	Ig kappa chain V-VI region NQ2-6.1 OS=Mus musculus OX=10090 PE=2 SV=1	-0.87287	0.0046592
P01843	Ig lambda-1 chain C region OS=Mus musculus OX=10090 PE=1 SV=1	-0.76376	0.027396
P01844	Ig lambda-2 chain C region OS=Mus musculus OX=10090 GN=Iglc2 PE=1 SV=1	-0.87287	0.0046592
P01845	Ig lambda-3 chain C region OS=Mus musculus OX=10090 GN=Iglc3 PE=1 SV=1	-0.87287	0.0046592
P01872	Immunoglobulin heavy constant mu OS=Mus musculus OX=10090 GN=Ighm PE=1 SV=2	-0.87287	0.0046592
P01837	Immunoglobulin kappa constant OS=Mus musculus OX=10090 GN=Igkc PE=1 SV=2	-0.87287	0.0046592
P47879	Insulin-like growth factor-binding protein 4 OS=Mus musculus OX=10090 GN=Igfbp4 PE=1 SV=2	-0.76376	0.027396
O35664	Interferon alpha/beta receptor 2 OS=Mus musculus OX=10090 GN=Ifnar2 PE=1 SV=2	-0.87287	0.0046592
P09581	Macrophage colony-stimulating factor 1 receptor OS=Mus musculus OX=10090 GN=Csf1r PE=1 SV=3	-0.87287	0.0046592
Q02819	Nucleobindin-1 OS=Mus musculus OX=10090 GN=Nucb1 PE=1 SV=2	-0.87287	0.0046592
O70362	Phosphatidylinositol-glycan-specific phospholipase D OS=Mus musculus OX=10090 GN=Gpld1 PE=1 SV=1	0.87287	0.0046592
P26262	Plasma kallikrein OS=Mus musculus OX=10090 GN=Klkb1 PE=1 SV=2	-0.76376	0.027396
Q60963	Platelet-activating factor acetylhydrolase OS=Mus musculus OX=10090 GN=Pla2g7 PE=2 SV=2	-0.87287	0.0046592
P11680	Properdin OS=Mus musculus OX=10090 GN=Cfp PE=2 SV=2	-0.87287	0.0046592
Q8BK48	Pyrethroid hydrolase Ces2e OS=Mus musculus OX=10090 GN=Ces2e PE=1 SV=1	0.87287	0.0046592
Q9DD06	Retinoic acid receptor responder protein 2 OS=Mus musculus OX=10090 GN=Rarres2 PE=1 SV=1	-0.76376	0.027396
P29533	Vascular cell adhesion protein 1 OS=Mus musculus OX=10090 GN=Vcam1 PE=1 SV=1	-0.87287	0.0046592
IL-10		-0.87811	0.0041232
spleen weight		-0.87287	0.0046592

## Sheet: fetus weight
Parameter/protein ID	protein name	correlation	P-value
Q6GQT1	Alpha-2-macroglobulin-P OS=Mus musculus OX=10090 GN=A2m PE=2 SV=2	0.87287	0.0046592
Q9R182	Angiopoietin-related protein 3 OS=Mus musculus OX=10090 GN=Angptl3 PE=1 SV=1	0.87287	0.0046592
E9Q414	Apolipoprotein B-100 OS=Mus musculus OX=10090 GN=Apob PE=1 SV=1	0.76376	0.027396
Q01339	Beta-2-glycoprotein 1 OS=Mus musculus OX=10090 GN=Apoh PE=1 SV=1	0.76376	0.027396
P55284	Cadherin-5 OS=Mus musculus OX=10090 GN=Cdh5 PE=1 SV=2	-0.87287	0.0046592
Q9Z121	C-C motif chemokine 8 OS=Mus musculus OX=10090 GN=Ccl8 PE=3 SV=1	-0.76376	0.027396
Q80YC5	Coagulation factor XII OS=Mus musculus OX=10090 GN=F12 PE=1 SV=2	-0.87287	0.0046592
P98086	Complement C1q subcomponent subunit A OS=Mus musculus OX=10090 GN=C1qa PE=1 SV=2	-0.76376	0.027396
P14106	Complement C1q subcomponent subunit B OS=Mus musculus OX=10090 GN=C1qb PE=1 SV=2	-0.87287	0.0046592
Q8K182	Complement component C8 alpha chain OS=Mus musculus OX=10090 GN=C8a PE=1 SV=1	-0.76376	0.027396
Q8VCG4	Complement component C8 gamma chain OS=Mus musculus OX=10090 GN=C8g PE=1 SV=1	-0.87287	0.0046592
O09164	Extracellular superoxide dismutase [Cu-Zn] OS=Mus musculus OX=10090 GN=Sod3 PE=1 SV=1	-0.87287	0.0046592
P06336	Ig epsilon chain C region OS=Mus musculus OX=10090 PE=4 SV=2	-0.87287	0.0046592
P01869	Ig gamma-1 chain C region, membrane-bound form OS=Mus musculus OX=10090 GN=Ighg1 PE=1 SV=2	-0.87287	0.0046592
P01865	Ig gamma-2A chain C region, membrane-bound form OS=Mus musculus OX=10090 GN=Igh-1a PE=1 SV=3	-0.87287	0.0046592
P01867	Ig gamma-2B chain C region OS=Mus musculus OX=10090 GN=Igh-3 PE=1 SV=3	-0.87287	0.0046592
P03987	Ig gamma-3 chain C region OS=Mus musculus OX=10090 PE=1 SV=2	-0.87287	0.0046592
P01750	Ig heavy chain V region 102 OS=Mus musculus OX=10090 PE=1 SV=1	-0.87287	0.0046592
P18532	Ig heavy chain V region 1B43 OS=Mus musculus OX=10090 PE=1 SV=1	-0.76376	0.027396
P01749	Ig heavy chain V region 3 OS=Mus musculus OX=10090 GN=Ighv1-61 PE=1 SV=1	-0.76376	0.027396
P18526	Ig heavy chain V region 345 OS=Mus musculus OX=10090 PE=1 SV=1	-0.87287	0.0046592
P18531	Ig heavy chain V region 3-6 OS=Mus musculus OX=10090 GN=Ighv3-6 PE=1 SV=1	-0.87287	0.0046592
P18525	Ig heavy chain V region 5-84 OS=Mus musculus OX=10090 PE=1 SV=1	-0.87287	0.0046592
P18528	Ig heavy chain V region 6.96 OS=Mus musculus OX=10090 PE=4 SV=1	-0.87287	0.0046592
P18527	Ig heavy chain V region 914 OS=Mus musculus OX=10090 PE=1 SV=1	-0.87287	0.0046592
P06330	Ig heavy chain V region AC38 205.12 OS=Mus musculus OX=10090 PE=1 SV=1	-0.87287	0.0046592
P01791	Ig heavy chain V region HPCM6 OS=Mus musculus OX=10090 PE=1 SV=1	-0.87287	0.0046592
P01786	Ig heavy chain V region MOPC 47A OS=Mus musculus OX=10090 PE=1 SV=1	-0.87287	0.0046592
P18524	Ig heavy chain V region RF OS=Mus musculus OX=10090 PE=1 SV=1	-0.87287	0.0046592
P01811	Ig heavy chain V region UPC10 OS=Mus musculus OX=10090 PE=1 SV=1	-0.87287	0.0046592
P06327	Ig heavy chain V region VH558 A1/A4 OS=Mus musculus OX=10090 GN=Gm5629 PE=2 SV=1	-0.87287	0.0046592
P01807	Ig heavy chain V region X44 OS=Mus musculus OX=10090 PE=1 SV=1	-0.87287	0.0046592
P84750	Ig kappa chain V region Mem5 (Fragment) OS=Mus musculus OX=10090 PE=1 SV=1	-0.76376	0.027396
P01631	Ig kappa chain V-II region 26-10 OS=Mus musculus OX=10090 PE=1 SV=1	-0.87287	0.0046592
P01629	Ig kappa chain V-II region 2S1.3 OS=Mus musculus OX=10090 PE=1 SV=1	-0.87287	0.0046592
P01626	Ig kappa chain V-II region MOPC 167 OS=Mus musculus OX=10090 PE=1 SV=1	-0.87287	0.0046592
P01627	Ig kappa chain V-II region VKappa167 OS=Mus musculus OX=10090 GN=Gm5153 PE=4 SV=1	-0.87287	0.0046592
P01661	Ig kappa chain V-III region MOPC 63 OS=Mus musculus OX=10090 PE=1 SV=1	-0.87287	0.0046592
P01674	Ig kappa chain V-III region PC 2154 OS=Mus musculus OX=10090 PE=1 SV=1	-0.87287	0.0046592
P01657	Ig kappa chain V-III region PC 2413 OS=Mus musculus OX=10090 PE=1 SV=1	-0.76376	0.027396
P01654	Ig kappa chain V-III region PC 2880/PC 1229 OS=Mus musculus OX=10090 PE=1 SV=1	-0.87287	0.0046592
P01660	Ig kappa chain V-III region PC 3741/TEPC 111 OS=Mus musculus OX=10090 PE=1 SV=1	-0.87287	0.0046592
P01663	Ig kappa chain V-III region PC 4050 OS=Mus musculus OX=10090 PE=1 SV=1	-0.87287	0.0046592
P01667	Ig kappa chain V-III region PC 6308 OS=Mus musculus OX=10090 PE=1 SV=1	-0.87287	0.0046592
P01670	Ig kappa chain V-III region PC 6684 OS=Mus musculus OX=10090 PE=1 SV=1	-0.87287	0.0046592
P01665	Ig kappa chain V-III region PC 7043 OS=Mus musculus OX=10090 PE=1 SV=1	-0.87287	0.0046592
P01647	Ig kappa chain V-V region HP 124E1 OS=Mus musculus OX=10090 PE=1 SV=1	-0.76376	0.027396
P01644	Ig kappa chain V-V region HP R16.7 OS=Mus musculus OX=10090 PE=1 SV=1	-0.87287	0.0046592
P01635	Ig kappa chain V-V region K2 (Fragment) OS=Mus musculus OX=10090 PE=1 SV=1	-0.87287	0.0046592
P01638	Ig kappa chain V-V region L6 (Fragment) OS=Mus musculus OX=10090 PE=4 SV=1	-0.87287	0.0046592
P01642	Ig kappa chain V-V region L7 (Fragment) OS=Mus musculus OX=10090 GN=Gm10881 PE=1 SV=1	-0.87287	0.0046592
P01636	Ig kappa chain V-V region MOPC 149 OS=Mus musculus OX=10090 PE=1 SV=1	-0.87287	0.0046592
P01643	Ig kappa chain V-V region MOPC 173 OS=Mus musculus OX=10090 PE=1 SV=1	-0.87287	0.0046592
P01639	Ig kappa chain V-V region MOPC 41 OS=Mus musculus OX=10090 GN=Gm5571 PE=1 SV=1	-0.87287	0.0046592
P01637	Ig kappa chain V-V region T1 OS=Mus musculus OX=10090 PE=4 SV=1	-0.87287	0.0046592
P04945	Ig kappa chain V-VI region NQ2-6.1 OS=Mus musculus OX=10090 PE=2 SV=1	-0.87287	0.0046592
P01843	Ig lambda-1 chain C region OS=Mus musculus OX=10090 PE=1 SV=1	-0.76376	0.027396
P01844	Ig lambda-2 chain C region OS=Mus musculus OX=10090 GN=Iglc2 PE=1 SV=1	-0.87287	0.0046592
P01845	Ig lambda-3 chain C region OS=Mus musculus OX=10090 GN=Iglc3 PE=1 SV=1	-0.87287	0.0046592
P01872	Immunoglobulin heavy constant mu OS=Mus musculus OX=10090 GN=Ighm PE=1 SV=2	-0.87287	0.0046592
P01837	Immunoglobulin kappa constant OS=Mus musculus OX=10090 GN=Igkc PE=1 SV=2	-0.87287	0.0046592
P47879	Insulin-like growth factor-binding protein 4 OS=Mus musculus OX=10090 GN=Igfbp4 PE=1 SV=2	-0.76376	0.027396
O35664	Interferon alpha/beta receptor 2 OS=Mus musculus OX=10090 GN=Ifnar2 PE=1 SV=2	-0.87287	0.0046592
P09581	Macrophage colony-stimulating factor 1 receptor OS=Mus musculus OX=10090 GN=Csf1r PE=1 SV=3	-0.87287	0.0046592
Q02819	Nucleobindin-1 OS=Mus musculus OX=10090 GN=Nucb1 PE=1 SV=2	-0.87287	0.0046592
O70362	Phosphatidylinositol-glycan-specific phospholipase D OS=Mus musculus OX=10090 GN=Gpld1 PE=1 SV=1	0.87287	0.0046592
P26262	Plasma kallikrein OS=Mus musculus OX=10090 GN=Klkb1 PE=1 SV=2	-0.76376	0.027396
Q60963	Platelet-activating factor acetylhydrolase OS=Mus musculus OX=10090 GN=Pla2g7 PE=2 SV=2	-0.87287	0.0046592
P11680	Properdin OS=Mus musculus OX=10090 GN=Cfp PE=2 SV=2	-0.87287	0.0046592
Q8BK48	Pyrethroid hydrolase Ces2e OS=Mus musculus OX=10090 GN=Ces2e PE=1 SV=1	0.87287	0.0046592
Q9DD06	Retinoic acid receptor responder protein 2 OS=Mus musculus OX=10090 GN=Rarres2 PE=1 SV=1	-0.76376	0.027396
P29533	Vascular cell adhesion protein 1 OS=Mus musculus OX=10090 GN=Vcam1 PE=1 SV=1	-0.87287	0.0046592
IL-10		-0.87811	0.0041232
spleen weight		-0.87287	0.0046592

## Sheet: IL-10
Parameter/Protein ID	protein name	correlation	p-value
Q9R182	Angiopoietin-related protein 3 OS=Mus musculus OX=10090 GN=Angptl3 PE=1 SV=1	-0.82636	0.011443
P55284	Cadherin-5 OS=Mus musculus OX=10090 GN=Cdh5 PE=1 SV=2	0.89822	0.0024388
P14106	Complement C1q subcomponent subunit B OS=Mus musculus OX=10090 GN=C1qb PE=1 SV=2	0.74253	0.034855
Q8K182	Complement component C8 alpha chain OS=Mus musculus OX=10090 GN=C8a PE=1 SV=1	0.74253	0.034855
Q8VCG4	Complement component C8 gamma chain OS=Mus musculus OX=10090 GN=C8g PE=1 SV=1	0.81439	0.013844
O09164	Extracellular superoxide dismutase [Cu-Zn] OS=Mus musculus OX=10090 GN=Sod3 PE=1 SV=1	0.71858	0.044623
P06336	Ig epsilon chain C region OS=Mus musculus OX=10090 PE=4 SV=2	0.83834	0.0093231
P01869	Ig gamma-1 chain C region, membrane-bound form OS=Mus musculus OX=10090 GN=Ighg1 PE=1 SV=2	0.83834	0.0093231
P01867	Ig gamma-2B chain C region OS=Mus musculus OX=10090 GN=Igh-3 PE=1 SV=3	0.7545	0.030513
P03987	Ig gamma-3 chain C region OS=Mus musculus OX=10090 PE=1 SV=2	0.77846	0.022867
P01750	Ig heavy chain V region 102 OS=Mus musculus OX=10090 PE=1 SV=1	0.71858	0.044623
P18526	Ig heavy chain V region 345 OS=Mus musculus OX=10090 PE=1 SV=1	0.81439	0.013844
P18531	Ig heavy chain V region 3-6 OS=Mus musculus OX=10090 GN=Ighv3-6 PE=1 SV=1	0.74253	0.034855
P18525	Ig heavy chain V region 5-84 OS=Mus musculus OX=10090 PE=1 SV=1	0.80241	0.016541
P18528	Ig heavy chain V region 6.96 OS=Mus musculus OX=10090 PE=4 SV=1	0.7545	0.030513
P18527	Ig heavy chain V region 914 OS=Mus musculus OX=10090 PE=1 SV=1	0.94612	0.00037531
P06330	Ig heavy chain V region AC38 205.12 OS=Mus musculus OX=10090 PE=1 SV=1	0.80241	0.016541
P01791	Ig heavy chain V region HPCM6 OS=Mus musculus OX=10090 PE=1 SV=1	0.88624	0.0033733
P01786	Ig heavy chain V region MOPC 47A OS=Mus musculus OX=10090 PE=1 SV=1	0.82636	0.011443
P18524	Ig heavy chain V region RF OS=Mus musculus OX=10090 PE=1 SV=1	0.88624	0.0033733
P06327	Ig heavy chain V region VH558 A1/A4 OS=Mus musculus OX=10090 GN=Gm5629 PE=2 SV=1	0.73055	0.039556
P01807	Ig heavy chain V region X44 OS=Mus musculus OX=10090 PE=1 SV=1	0.89822	0.0024388
P84750	Ig kappa chain V region Mem5 (Fragment) OS=Mus musculus OX=10090 PE=1 SV=1	0.92217	0.0011108
P01631	Ig kappa chain V-II region 26-10 OS=Mus musculus OX=10090 PE=1 SV=1	0.81439	0.013844
P01626	Ig kappa chain V-II region MOPC 167 OS=Mus musculus OX=10090 PE=1 SV=1	0.80241	0.016541
P01627	Ig kappa chain V-II region VKappa167 OS=Mus musculus OX=10090 GN=Gm5153 PE=4 SV=1	0.73055	0.039556
P01661	Ig kappa chain V-III region MOPC 63 OS=Mus musculus OX=10090 PE=1 SV=1	0.97008	6.5486e-05
P01674	Ig kappa chain V-III region PC 2154 OS=Mus musculus OX=10090 PE=1 SV=1	0.74253	0.034855
P01657	Ig kappa chain V-III region PC 2413 OS=Mus musculus OX=10090 PE=1 SV=1	0.77846	0.022867
P01654	Ig kappa chain V-III region PC 2880/PC 1229 OS=Mus musculus OX=10090 PE=1 SV=1	0.7545	0.030513
P01660	Ig kappa chain V-III region PC 3741/TEPC 111 OS=Mus musculus OX=10090 PE=1 SV=1	0.82636	0.011443
P01663	Ig kappa chain V-III region PC 4050 OS=Mus musculus OX=10090 PE=1 SV=1	0.73055	0.039556
P01667	Ig kappa chain V-III region PC 6308 OS=Mus musculus OX=10090 PE=1 SV=1	0.7545	0.030513
P01670	Ig kappa chain V-III region PC 6684 OS=Mus musculus OX=10090 PE=1 SV=1	0.81439	0.013844
P01665	Ig kappa chain V-III region PC 7043 OS=Mus musculus OX=10090 PE=1 SV=1	0.71858	0.044623
P01647	Ig kappa chain V-V region HP 124E1 OS=Mus musculus OX=10090 PE=1 SV=1	0.7066	0.050063
P01644	Ig kappa chain V-V region HP R16.7 OS=Mus musculus OX=10090 PE=1 SV=1	0.85031	0.0074714
P01635	Ig kappa chain V-V region K2 (Fragment) OS=Mus musculus OX=10090 PE=1 SV=1	0.77846	0.022867
P01638	Ig kappa chain V-V region L6 (Fragment) OS=Mus musculus OX=10090 PE=4 SV=1	0.9102	0.0016909
P01642	Ig kappa chain V-V region L7 (Fragment) OS=Mus musculus OX=10090 GN=Gm10881 PE=1 SV=1	0.81439	0.013844
P01636	Ig kappa chain V-V region MOPC 149 OS=Mus musculus OX=10090 PE=1 SV=1	0.88624	0.0033733
P01639	Ig kappa chain V-V region MOPC 41 OS=Mus musculus OX=10090 GN=Gm5571 PE=1 SV=1	0.80241	0.016541
P01637	Ig kappa chain V-V region T1 OS=Mus musculus OX=10090 PE=4 SV=1	0.73055	0.039556
P04945	Ig kappa chain V-VI region NQ2-6.1 OS=Mus musculus OX=10090 PE=2 SV=1	0.77846	0.022867
P01843	Ig lambda-1 chain C region OS=Mus musculus OX=10090 PE=1 SV=1	0.77846	0.022867
P01844	Ig lambda-2 chain C region OS=Mus musculus OX=10090 GN=Iglc2 PE=1 SV=1	0.82636	0.011443
P01845	Ig lambda-3 chain C region OS=Mus musculus OX=10090 GN=Iglc3 PE=1 SV=1	0.73055	0.039556
P01872	Immunoglobulin heavy constant mu OS=Mus musculus OX=10090 GN=Ighm PE=1 SV=2	0.94612	0.00037531
P01837	Immunoglobulin kappa constant OS=Mus musculus OX=10090 GN=Igkc PE=1 SV=2	0.87427	0.0045124
P47879	Insulin-like growth factor-binding protein 4 OS=Mus musculus OX=10090 GN=Igfbp4 PE=1 SV=2	0.7066	0.050063
O35664	Interferon alpha/beta receptor 2 OS=Mus musculus OX=10090 GN=Ifnar2 PE=1 SV=2	0.77846	0.022867
P09581	Macrophage colony-stimulating factor 1 receptor OS=Mus musculus OX=10090 GN=Csf1r PE=1 SV=3	0.73055	0.039556
Q02819	Nucleobindin-1 OS=Mus musculus OX=10090 GN=Nucb1 PE=1 SV=2	0.74253	0.034855
O70362	Phosphatidylinositol-glycan-specific phospholipase D OS=Mus musculus OX=10090 GN=Gpld1 PE=1 SV=1	-0.82636	0.011443
P26262	Plasma kallikrein OS=Mus musculus OX=10090 GN=Klkb1 PE=1 SV=2	0.77846	0.022867
P11680	Properdin OS=Mus musculus OX=10090 GN=Cfp PE=2 SV=2	0.77846	0.022867
Q8BK48	Pyrethroid hydrolase Ces2e OS=Mus musculus OX=10090 GN=Ces2e PE=1 SV=1	-0.88624	0.0033733
P29533	Vascular cell adhesion protein 1 OS=Mus musculus OX=10090 GN=Vcam1 PE=1 SV=1	0.7545	0.030513
placental vascular		-0.87811	0.0041232
fetus weight		-0.87811	0.0041232
TNF		0.71084	0.048092

## Sheet: spleen weight
Parameter/Protein ID	Protein name	correlation	p-value
Q6GQT1	Alpha-2-macroglobulin-P OS=Mus musculus OX=10090 GN=A2m PE=2 SV=2	-0.85714	0.00653
Q9R182	Angiopoietin-related protein 3 OS=Mus musculus OX=10090 GN=Angptl3 PE=1 SV=1	-0.71429	0.046528
E9Q414	Apolipoprotein B-100 OS=Mus musculus OX=10090 GN=Apob PE=1 SV=1	-0.83333	0.010176
Q01339	Beta-2-glycoprotein 1 OS=Mus musculus OX=10090 GN=Apoh PE=1 SV=1	-0.92857	0.00086297
Q9Z121	C-C motif chemokine 8 OS=Mus musculus OX=10090 GN=Ccl8 PE=3 SV=1	0.7381	0.036553
Q80YC5	Coagulation factor XII OS=Mus musculus OX=10090 GN=F12 PE=1 SV=2	0.80952	0.014903
P98086	Complement C1q subcomponent subunit A OS=Mus musculus OX=10090 GN=C1qa PE=1 SV=2	0.78571	0.020815
P14106	Complement C1q subcomponent subunit B OS=Mus musculus OX=10090 GN=C1qb PE=1 SV=2	0.92857	0.00086297
Q02105	Complement C1q subcomponent subunit C OS=Mus musculus OX=10090 GN=C1qc PE=1 SV=2	0.78571	0.020815
Q8VCG4	Complement component C8 gamma chain OS=Mus musculus OX=10090 GN=C8g PE=1 SV=1	0.7619	0.028005
O09164	Extracellular superoxide dismutase [Cu-Zn] OS=Mus musculus OX=10090 GN=Sod3 PE=1 SV=1	0.80952	0.014903
P06336	Ig epsilon chain C region OS=Mus musculus OX=10090 PE=4 SV=2	0.83333	0.010176
P01869	Ig gamma-1 chain C region, membrane-bound form OS=Mus musculus OX=10090 GN=Ighg1 PE=1 SV=2	0.83333	0.010176
P01865	Ig gamma-2A chain C region, membrane-bound form OS=Mus musculus OX=10090 GN=Igh-1a PE=1 SV=3	0.78571	0.020815
P03987	Ig gamma-3 chain C region OS=Mus musculus OX=10090 PE=1 SV=2	0.95238	0.0002604
P01750	Ig heavy chain V region 102 OS=Mus musculus OX=10090 PE=1 SV=1	0.95238	0.0002604
P18532	Ig heavy chain V region 1B43 OS=Mus musculus OX=10090 PE=1 SV=1	0.7381	0.036553
P01749	Ig heavy chain V region 3 OS=Mus musculus OX=10090 GN=Ighv1-61 PE=1 SV=1	0.7619	0.028005
P18526	Ig heavy chain V region 345 OS=Mus musculus OX=10090 PE=1 SV=1	0.90476	0.0020083
P18531	Ig heavy chain V region 3-6 OS=Mus musculus OX=10090 GN=Ighv3-6 PE=1 SV=1	0.88095	0.0038503
P18525	Ig heavy chain V region 5-84 OS=Mus musculus OX=10090 PE=1 SV=1	0.85714	0.00653
P18528	Ig heavy chain V region 6.96 OS=Mus musculus OX=10090 PE=4 SV=1	0.92857	0.00086297
P18527	Ig heavy chain V region 914 OS=Mus musculus OX=10090 PE=1 SV=1	0.71429	0.046528
P06330	Ig heavy chain V region AC38 205.12 OS=Mus musculus OX=10090 PE=1 SV=1	0.85714	0.00653
P01791	Ig heavy chain V region HPCM6 OS=Mus musculus OX=10090 PE=1 SV=1	0.88095	0.0038503
P01786	Ig heavy chain V region MOPC 47A OS=Mus musculus OX=10090 PE=1 SV=1	0.80952	0.014903
P01811	Ig heavy chain V region UPC10 OS=Mus musculus OX=10090 PE=1 SV=1	0.80952	0.014903
P06327	Ig heavy chain V region VH558 A1/A4 OS=Mus musculus OX=10090 GN=Gm5629 PE=2 SV=1	0.97619	3.3144e-05
P01807	Ig heavy chain V region X44 OS=Mus musculus OX=10090 PE=1 SV=1	0.7619	0.028005
P01631	Ig kappa chain V-II region 26-10 OS=Mus musculus OX=10090 PE=1 SV=1	0.90476	0.0020083
P01629	Ig kappa chain V-II region 2S1.3 OS=Mus musculus OX=10090 PE=1 SV=1	0.88095	0.0038503
P01626	Ig kappa chain V-II region MOPC 167 OS=Mus musculus OX=10090 PE=1 SV=1	0.80952	0.014903
P01661	Ig kappa chain V-III region MOPC 63 OS=Mus musculus OX=10090 PE=1 SV=1	0.7619	0.028005
P01674	Ig kappa chain V-III region PC 2154 OS=Mus musculus OX=10090 PE=1 SV=1	0.97619	3.3144e-05
P01654	Ig kappa chain V-III region PC 2880/PC 1229 OS=Mus musculus OX=10090 PE=1 SV=1	0.88095	0.0038503
P01660	Ig kappa chain V-III region PC 3741/TEPC 111 OS=Mus musculus OX=10090 PE=1 SV=1	0.80952	0.014903
P01663	Ig kappa chain V-III region PC 4050 OS=Mus musculus OX=10090 PE=1 SV=1	0.80952	0.014903
P01667	Ig kappa chain V-III region PC 6308 OS=Mus musculus OX=10090 PE=1 SV=1	0.78571	0.020815
P01670	Ig kappa chain V-III region PC 6684 OS=Mus musculus OX=10090 PE=1 SV=1	0.90476	0.0020083
P01665	Ig kappa chain V-III region PC 7043 OS=Mus musculus OX=10090 PE=1 SV=1	0.85714	0.00653
P01644	Ig kappa chain V-V region HP R16.7 OS=Mus musculus OX=10090 PE=1 SV=1	0.83333	0.010176
P01635	Ig kappa chain V-V region K2 (Fragment) OS=Mus musculus OX=10090 PE=1 SV=1	0.85714	0.00653
P01638	Ig kappa chain V-V region L6 (Fragment) OS=Mus musculus OX=10090 PE=4 SV=1	0.80952	0.014903
P01642	Ig kappa chain V-V region L7 (Fragment) OS=Mus musculus OX=10090 GN=Gm10881 PE=1 SV=1	0.80952	0.014903
P01636	Ig kappa chain V-V region MOPC 149 OS=Mus musculus OX=10090 PE=1 SV=1	0.88095	0.0038503
P01643	Ig kappa chain V-V region MOPC 173 OS=Mus musculus OX=10090 PE=1 SV=1	0.88095	0.0038503
P01639	Ig kappa chain V-V region MOPC 41 OS=Mus musculus OX=10090 GN=Gm5571 PE=1 SV=1	0.78571	0.020815
P01637	Ig kappa chain V-V region T1 OS=Mus musculus OX=10090 PE=4 SV=1	0.7619	0.028005
P04945	Ig kappa chain V-VI region NQ2-6.1 OS=Mus musculus OX=10090 PE=2 SV=1	0.7381	0.036553
P01843	Ig lambda-1 chain C region OS=Mus musculus OX=10090 PE=1 SV=1	0.71429	0.046528
P01844	Ig lambda-2 chain C region OS=Mus musculus OX=10090 GN=Iglc2 PE=1 SV=1	0.83333	0.010176
P01845	Ig lambda-3 chain C region OS=Mus musculus OX=10090 GN=Iglc3 PE=1 SV=1	0.83333	0.010176
P01872	Immunoglobulin heavy constant mu OS=Mus musculus OX=10090 GN=Ighm PE=1 SV=2	0.80952	0.014903
P01837	Immunoglobulin kappa constant OS=Mus musculus OX=10090 GN=Igkc PE=1 SV=2	0.83333	0.010176
O35664	Interferon alpha/beta receptor 2 OS=Mus musculus OX=10090 GN=Ifnar2 PE=1 SV=2	0.95238	0.0002604
P09581	Macrophage colony-stimulating factor 1 receptor OS=Mus musculus OX=10090 GN=Csf1r PE=1 SV=3	0.80952	0.014903
Q02819	Nucleobindin-1 OS=Mus musculus OX=10090 GN=Nucb1 PE=1 SV=2	0.92857	0.00086297
O70362	Phosphatidylinositol-glycan-specific phospholipase D OS=Mus musculus OX=10090 GN=Gpld1 PE=1 SV=1	-0.80952	0.014903
Q60963	Platelet-activating factor acetylhydrolase OS=Mus musculus OX=10090 GN=Pla2g7 PE=2 SV=2	0.90476	0.0020083
P11680	Properdin OS=Mus musculus OX=10090 GN=Cfp PE=2 SV=2	0.92857	0.00086297
Q8BK48	Pyrethroid hydrolase Ces2e OS=Mus musculus OX=10090 GN=Ces2e PE=1 SV=1	-0.78571	0.020815
P29533	Vascular cell adhesion protein 1 OS=Mus musculus OX=10090 GN=Vcam1 PE=1 SV=1	0.85714	0.00653
placental vascular		-0.87287	0.0046592
fetus weight		-0.87287	0.0046592

## Sheet: TNF
Parameter/Protein ID	protein name	Correlation	p-value
P14106	Complement C1q subcomponent subunit B OS=Mus musculus OX=10090 GN=C1qb PE=1 SV=2	0.77846	0.022867
Q02105	Complement C1q subcomponent subunit C OS=Mus musculus OX=10090 GN=C1qc PE=1 SV=2	0.79043	0.019545
P06336	Ig epsilon chain C region OS=Mus musculus OX=10090 PE=4 SV=2	0.7545	0.030513
P01869	Ig gamma-1 chain C region, membrane-bound form OS=Mus musculus OX=10090 GN=Ighg1 PE=1 SV=2	0.7545	0.030513
P03987	Ig gamma-3 chain C region OS=Mus musculus OX=10090 PE=1 SV=2	0.81439	0.013844
P18526	Ig heavy chain V region 345 OS=Mus musculus OX=10090 PE=1 SV=1	0.83834	0.0093231
P18525	Ig heavy chain V region 5-84 OS=Mus musculus OX=10090 PE=1 SV=1	0.85031	0.0074714
P18528	Ig heavy chain V region 6.96 OS=Mus musculus OX=10090 PE=4 SV=1	0.77846	0.022867
P18527	Ig heavy chain V region 914 OS=Mus musculus OX=10090 PE=1 SV=1	0.74253	0.034855
P06330	Ig heavy chain V region AC38 205.12 OS=Mus musculus OX=10090 PE=1 SV=1	0.81439	0.013844
P01791	Ig heavy chain V region HPCM6 OS=Mus musculus OX=10090 PE=1 SV=1	0.82636	0.011443
P01786	Ig heavy chain V region MOPC 47A OS=Mus musculus OX=10090 PE=1 SV=1	0.79043	0.019545
P06327	Ig heavy chain V region VH558 A1/A4 OS=Mus musculus OX=10090 GN=Gm5629 PE=2 SV=1	0.7545	0.030513
P01807	Ig heavy chain V region X44 OS=Mus musculus OX=10090 PE=1 SV=1	0.79043	0.019545
P84750	Ig kappa chain V region Mem5 (Fragment) OS=Mus musculus OX=10090 PE=1 SV=1	0.7545	0.030513
P01631	Ig kappa chain V-II region 26-10 OS=Mus musculus OX=10090 PE=1 SV=1	0.83834	0.0093231
P01629	Ig kappa chain V-II region 2S1.3 OS=Mus musculus OX=10090 PE=1 SV=1	0.7066	0.050063
P01626	Ig kappa chain V-II region MOPC 167 OS=Mus musculus OX=10090 PE=1 SV=1	0.79043	0.019545
P01661	Ig kappa chain V-III region MOPC 63 OS=Mus musculus OX=10090 PE=1 SV=1	0.80241	0.016541
P01674	Ig kappa chain V-III region PC 2154 OS=Mus musculus OX=10090 PE=1 SV=1	0.71858	0.044623
P01654	Ig kappa chain V-III region PC 2880/PC 1229 OS=Mus musculus OX=10090 PE=1 SV=1	0.7545	0.030513
P01670	Ig kappa chain V-III region PC 6684 OS=Mus musculus OX=10090 PE=1 SV=1	0.83834	0.0093231
P01638	Ig kappa chain V-V region L6 (Fragment) OS=Mus musculus OX=10090 PE=4 SV=1	0.74253	0.034855
P01642	Ig kappa chain V-V region L7 (Fragment) OS=Mus musculus OX=10090 GN=Gm10881 PE=1 SV=1	0.79043	0.019545
P01636	Ig kappa chain V-V region MOPC 149 OS=Mus musculus OX=10090 PE=1 SV=1	0.82636	0.011443
P01643	Ig kappa chain V-V region MOPC 173 OS=Mus musculus OX=10090 PE=1 SV=1	0.7066	0.050063
P01843	Ig lambda-1 chain C region OS=Mus musculus OX=10090 PE=1 SV=1	0.87427	0.0045124
P01844	Ig lambda-2 chain C region OS=Mus musculus OX=10090 GN=Iglc2 PE=1 SV=1	0.86229	0.005873
P01872	Immunoglobulin heavy constant mu OS=Mus musculus OX=10090 GN=Ighm PE=1 SV=2	0.86229	0.005873
P01837	Immunoglobulin kappa constant OS=Mus musculus OX=10090 GN=Igkc PE=1 SV=2	0.87427	0.0045124
O35664	Interferon alpha/beta receptor 2 OS=Mus musculus OX=10090 GN=Ifnar2 PE=1 SV=2	0.81439	0.013844
Q02819	Nucleobindin-1 OS=Mus musculus OX=10090 GN=Nucb1 PE=1 SV=2	0.77846	0.022867
P11680	Properdin OS=Mus musculus OX=10090 GN=Cfp PE=2 SV=2	0.74253	0.034855
IL-10		0.71084	0.048092
