# Supplementary material for: Complement System Activation Is a Plasma Biomarker Signature during Malaria in Pregnancy
Source: Genes (Basel). 2023 Aug 14;14(8):1624. doi: 10.3390/genes14081624 (PMC10454407; doi:10.3390/genes14081624)
Supplement: Supplementary file 1 [file genes-14-01624-s001.zip › Supplementary_Table_8-Spearman-Correlation-Human.xlsx]

## Sheet: general-correlation-table
	P01008	Peripheral_IL10	A0A087WSY4	A0A075B6I1	P01699	P01721	A0A0C4DH36	A0A0C4DH24	P00746	A0M8Q6	A0A075B6H9	P01042	microcephaly	P01009	P04278	P01860	A0A075B6R9	P0C0L4	A0A087WSY6	P0DOX5	P08697	P01714	A0A075B6Q5	P15814	A0A075B6K4	P06312	P01701	A0A075B6P5	P36955	A0A075B6I4	Q13790	P35542	A0A0B4J1V0	A2NJV5	P04070	A0A0C4DH26	P02753	smallhead	P01717	Q15485	P25311	P00450	P02790	P06396	Plac_Mal	Q03591	A0A0J9YX35	Peripheral_TNF	Peripheral_IL8
A0A075B6I4	0.27967	0	0.5356	0.34778	0.56656	0.4613	0.47575	0.59546	0.63261	0.65325	0.52116	0.44066	0.23851	0.49845	0.47781	0.32095	0.50052	0.34572	0.43653	0.62229	0.37668	0.4324	0.6388	0.69866	0.5356	0.65325	0.63055	0.742	0.81011	1	0.56863	0.52322	0.62023	0.46749	0.57895	0.37049	0.78741	0.48938	0.63261	0.58927	0.67802	0.66976	0.65944	0.73168	0.68147	-0.15789	-0.060888	-0.257	-0.55005
A0A075B6P5	0.11455	0	0.40144	0.23633	0.28999	0.37874	0.52116	0.37461	0.62642	0.60165	0.54386	0.1063	0.47703	0.34159	0.29205	0.11868	0.20743	0.47988	0.44685	0.53767	0.39319	0.52735	0.63261	0.67595	0.65531	0.5418	0.5934	1	0.76471	0.742	0.70691	0.66976	0.55212	0.58514	0.60578	0.45098	0.57895	0.64393	0.55624	0.42621	0.46543	0.46749	0.49432	0.58514	0.5906	-0.16615	-0.19917	-0.096374	-0.47162
P06396	0.43447	0.18682	0.41589	0.089783	0.16821	0.24665	0.19298	0.26729	0.47988	0.71311	0.59133	0.36429	0.20444	0.4902	0.55624	0.3581	0.45717	0.18679	0.53148	0.62023	0.37668	0.26935	0.44066	0.58101	0.64706	0.60784	0.51496	0.58514	0.68627	0.73168	0.42621	0.12487	0.29412	0.60372	0.69453	0.62229	0.57688	0.28333	0.56244	0.4613	0.66357	0.56037	0.4902	1	0.63604	-0.26729	-0.24458	-0.16062	-0.60165
P02753	0.39732	0.1447	0.28999	0.17028	0.24458	0.21156	0.21156	0.64087	0.4613	0.43034	0.33333	0.13106	0.17037	0.16615	0.26729	0.13313	0.18266	0.33746	0.33333	0.26935	0	0.15996	0.36429	0.46956	0.34159	0.52735	0.4386	0.57895	0.72962	0.78741	0.52941	0.4386	0.54386	0.41383	0.49432	0.3808	1	0.43787	0.47575	0.51909	0.59752	0.5129	0.59752	0.57688	0.63604	-0.1001	0.14757	-0.19275	-0.39525
A0A075B6H9	0	-0.14146	0.51703	0.28793	0.17234	0.22394	0.31682	0.20124	0.71517	0.83488	1	0.37255	0.13629	0.25903	0.21775	0.32508	0.3581	-0.075335	0.34778	0.40144	0.14551	0.39525	0.27554	0.66357	0.61197	0.47162	0.64087	0.54386	0.45098	0.52116	0.16615	0.33127	0.22394	0.47162	0.38287	0.20949	0.33333	0.25757	0.64912	0.44685	0.33746	0.14345	0	0.59133	0.38616	0.093911	-0.067079	-0.22487	-0.21362
A0M8Q6	0.22188	0	0.44272	0.22807	0.2033	0.30857	0.20537	0.26316	0.73581	1	0.83488	0.43653	0.13629	0.3808	0.19092	0.41176	0.35604	0	0.29618	0.47162	0	0.45924	0.39525	0.65944	0.65119	0.50258	0.68215	0.60165	0.484	0.65325	0.31063	0.39938	0.32921	0.67595	0.46956	0.45511	0.43034	0.30908	0.59752	0.54386	0.50258	0.33746	0.31682	0.71311	0.4316	0	-0.12487	-0.22487	-0.26935
P01009	0.093911	-0.22245	0.34985	0	0.3581	0.42621	0.45717	0.10217	0.17647	0.3808	0.25903	0.33746	0.54517	1	0.70691	0.17028	0.37049	0.073271	0.1063	0.58101	0.39732	0.22188	0.37049	0.41589	0.5129	0.42002	0.4324	0.34159	0.34778	0.49845	0.1517	0.15583	0.093911	0.33333	0.24871	0.18266	0.16615	0.3606	0.41176	0.098039	0.34778	0.62642	0.36636	0.4902	0.36345	-0.065015	-0.083591	0	-0.2838
P51884	-0.1806	-0.3002	0	-0.22188	-0.3065	-0.23013	0.095975	-0.31269	-0.3581	-0.27554	0	-0.20124	0.13629	0.15996	0.16409	-0.34365	-0.15583	-0.2322	-0.16821	0	0	-0.44685	-0.47575	-0.12693	-0.22394	-0.10423	-0.16409	-0.21362	-0.27348	-0.24665	-0.44685	-0.091847	-0.31682	-0.29412	-0.21981	-0.24045	0	0.051514	0	-0.31682	-0.33333	-0.17028	-0.1806	-0.14551	0	0.2033	0.24665	0.096374	0
P00746	0	-0.24945	0.6161	0.43447	0.34778	0.39732	0.31063	0.64912	1	0.73581	0.71517	0.18266	0.13629	0.17647	0.058824	0.31476	0.29412	0.091847	0.4097	0.26729	0	0.65738	0.51703	0.65531	0.5129	0.54592	0.66563	0.62642	0.60165	0.63261	0.43034	0.49845	0.33746	0.41796	0.26522	0.22394	0.4613	0.20606	0.50464	0.39732	0.44272	0.17234	0.17853	0.47988	0.34073	-0.129	-0.30444	-0.41762	-0.23426
smallhead	0.38636	0	0.30908	0.20606	0.38636	0.3606	0.56665	0.25757	0.20606	0.30908	0.25757	0.1803	0.66144	0.3606	0.51514	0.12879	0	0.25757	0.12879	0.41211	0.43787	0.43787	0.5409	0.5409	0.64393	0.48938	0.5409	0.64393	0.48938	0.48938	0.51514	0.61817	0.30908	0.66968	0.51514	0.43787	0.43787	1	0.43787	0.43787	0.5409	0.56665	0.7212	0.28333	0.47246	0.051514	0	0	-0.33484
A0A0C4DH24	0.17647	-0.21705	0.3581	0.32921	0.4324	0.31269	0.31063	1	0.64912	0.26316	0.20124	0	0.13629	0.10217	0.17647	0.17647	0.15583	0.2033	0.39112	0	0	0.47988	0.36429	0.4324	0.30237	0.484	0.45924	0.37461	0.58101	0.59546	0.40557	0.27141	0.37255	0.19505	0.095975	0.060888	0.64087	0.25757	0.20743	0.27141	0.46956	0.23426	0.3808	0.26729	0.2953	-0.073271	-0.067079	-0.41762	-0.27554
P0DOX5	0.19711	0.1285	0.52322	0.36429	0.47988	0.45304	0.57482	0	0.26729	0.47162	0.40144	0.33746	0.13629	0.58101	0.60784	0.56863	0.75645	0.51909	0.61404	1	0.79979	0.5129	0.63055	0.69247	0.57276	0.69866	0.65119	0.53767	0.5129	0.62229	0.36636	0.47162	0.48813	0.36636	0.44272	0.51496	0.26935	0.41211	0.60578	0.25077	0.44479	0.57482	0.54799	0.62023	0.52246	-0.19298	-0.05676	0.22487	-0.31269
P36980	-0.29618	-0.46002	-0.14964	-0.45924	-0.24458	-0.45098	-0.31889	-0.26522	-0.32301	-0.16409	-0.22807	0	-0.44295	0.16821	-0.11662	-0.16409	0.15996	-0.45511	-0.16409	0	-0.16615	-0.50258	-0.6161	-0.38493	-0.55418	-0.37668	-0.43653	-0.484	-0.54799	-0.20949	-0.76883	-0.51496	-0.43034	-0.51703	-0.42621	-0.24665	-0.32508	-0.48938	-0.49432	-0.46749	-0.47781	-0.32921	-0.24871	-0.11455	-0.2953	0.19298	0.075335	-0.1285	-0.21156
A0A087WSY4	0.20537	-0.20949	1	0.7193	0.41589	0.50671	0.66563	0.3581	0.6161	0.44272	0.51703	0.45717	0.23851	0.34985	0.50052	0.33333	0.31269	0.17853	0.27141	0.52322	0.38493	0.55418	0.5356	0.70279	0.39732	0.62642	0.57895	0.40144	0.387	0.5356	0.34365	0.48607	0.19917	0.18679	0.29412	0.17441	0.28999	0.30908	0.65119	0.55212	0.55005	0.29825	0.39525	0.41589	0.36345	-0.37874	-0.36429	-0.32125	-0.27967
P36955	0.33953	0.25161	0.387	0.32921	0.50258	0.57276	0.49432	0.58101	0.60165	0.484	0.45098	0.27967	0.40888	0.34778	0.45304	0.31269	0.44066	0.50671	0.57688	0.5129	0.44066	0.56244	0.69453	0.73581	0.66151	0.62436	0.63261	0.76471	1	0.81011	0.78328	0.52322	0.71311	0.56244	0.54592	0.45304	0.72962	0.48938	0.67595	0.48194	0.72962	0.70898	0.55831	0.68627	0.7269	-0.11042	-0.054696	-0.16062	-0.32921
Plac_Mal	0.36345	0.22581	0.36345	0.24987	0.13629	0.45431	0.4316	0.2953	0.34073	0.4316	0.38616	0.18172	0.5	0.36345	0.56789	0.11358	0.27259	0.2953	0.36345	0.52246	0.36345	0.27259	0.45431	0.68147	0.45431	0.56789	0.52246	0.5906	0.7269	0.68147	0.61332	0.56789	0.63604	0.31802	0.49974	0.2953	0.63604	0.47246	0.52246	0.40888	0.65875	0.54517	0.61332	0.63604	1	-0.2953	-0.27259	0	-0.31802
Q03591	-0.093911	-0.32288	-0.37874	-0.36636	0.060888	-0.29825	-0.13932	-0.073271	-0.129	0	0.093911	0.13725	-0.20444	-0.065015	-0.22601	-0.12487	0.095975	-0.30237	-0.19505	-0.19298	-0.11455	-0.18679	-0.39525	-0.17028	-0.065015	-0.42002	-0.19917	-0.16615	-0.11042	-0.15789	-0.36842	-0.18679	-0.11042	0.085655	-0.44685	-0.1806	-0.1001	0.051514	-0.14757	-0.12074	-0.31063	-0.14551	-0.30237	-0.26729	-0.2953	1	0.75851	-0.28912	0.14551
P68133	-0.50464	-0.34231	-0.42415	-0.31476	-0.19711	-0.34159	-0.058824	-0.35397	-0.38287	-0.39732	-0.19917	-0.30031	-0.068147	0	-0.21362	-0.5872	-0.18679	0.069143	-0.29618	-0.16821	0	-0.45511	-0.3354	-0.47368	-0.27967	-0.46749	-0.46749	0	-0.26729	-0.2838	-0.21156	-0.15583	-0.19711	-0.32508	-0.4324	-0.50052	-0.23013	-0.10303	-0.24458	-0.40144	-0.70279	-0.33127	-0.52322	-0.4097	-0.31802	0.45717	0.44479	0	0.11455
P04278	0.51909	0	0.50052	0.25697	0.30237	0.36223	0.55831	0.17647	0.058824	0.19092	0.21775	0.32921	0.54517	0.70691	1	0.29205	0.36842	0.27761	0.29412	0.60784	0.6904	0.27554	0.49845	0.53148	0.6161	0.64087	0.45717	0.29205	0.45304	0.47781	0.36429	0.15583	0.14964	0.31889	0.41796	0.28586	0.26729	0.51514	0.44479	0.33953	0.63674	0.60165	0.55624	0.55624	0.56789	-0.22601	-0.18473	0	-0.32714
A0A075B6K4	0.42002	0.13606	0.39732	0.30857	0.36636	0.4613	0.48607	0.30237	0.5129	0.65119	0.61197	0.24458	0.5111	0.5129	0.6161	0.52116	0.36429	0.36636	0.50464	0.57276	0.51703	0.68834	0.70279	0.72549	1	0.74613	0.80599	0.65531	0.66151	0.5356	0.58927	0.40144	0.33127	0.81837	0.55212	0.57069	0.34159	0.64393	0.63674	0.43034	0.65325	0.55624	0.45098	0.64706	0.45431	-0.065015	-0.10423	0.064249	-0.16202
P15814	0.36842	0.10799	0.70279	0.57276	0.47781	0.65738	0.74819	0.4324	0.65531	0.65944	0.66357	0.40764	0.40888	0.41589	0.53148	0.5645	0.5418	0.4097	0.59133	0.69247	0.48194	0.78328	0.65325	1	0.72549	0.76883	0.88235	0.67595	0.73581	0.69866	0.57276	0.69453	0.67183	0.49226	0.44685	0.43653	0.46956	0.5409	0.76471	0.53148	0.72136	0.55418	0.58308	0.58101	0.68147	-0.17028	-0.15583	0	-0.15789
A2NJV5	0.49432	0.21921	0.18679	0.077399	0.28586	0.32095	0.17853	0.19505	0.41796	0.67595	0.47162	0.33333	0.40888	0.33333	0.31889	0.37049	0.11249	0.13725	0.21569	0.36636	0.21775	0.47575	0.53767	0.49226	0.81837	0.45098	0.57482	0.58514	0.56244	0.46749	0.51909	0.33953	0.22188	1	0.60372	0.73168	0.41383	0.66968	0.53354	0.52735	0.63467	0.59752	0.52735	0.60372	0.31802	0.085655	0	-0.096374	-0.23839
A0A087WSY6	0.12281	0.19761	0.27141	0.23839	0.29618	0.21981	0.32714	0.39112	0.4097	0.29618	0.34778	-0.13725	-0.10222	0.1063	0.29412	0.62642	0.69866	0.58308	1	0.61404	0.5645	0.5934	0.44685	0.59133	0.50464	0.70279	0.61404	0.44685	0.57688	0.43653	0.32095	0.20949	0.48194	0.21569	0.31682	0.4902	0.33333	0.12879	0.3065	0	0.32301	0.22394	0.28793	0.53148	0.36345	-0.19505	-0.095975	0.257	-0.23839
A0A0C4DH36	0.14964	-0.089628	0.66563	0.68421	0.5934	0.73375	1	0.31063	0.31063	0.20537	0.31682	0.37461	0.5111	0.45717	0.55831	0.19505	0.29618	0.4613	0.32714	0.57482	0.56863	0.64293	0.54386	0.74819	0.48607	0.52528	0.61197	0.52116	0.49432	0.47575	0.48607	0.62229	0.52941	0.17853	0.15377	0	0.21156	0.56665	0.67802	0.35397	0.40764	0.45304	0.45717	0.19298	0.4316	-0.13932	0	-0.064249	-0.10836
P06312	0.33746	0.14146	0.62642	0.52941	0.43034	0.47575	0.52528	0.484	0.54592	0.50258	0.47162	0.069143	0.27259	0.42002	0.64087	0.66976	0.53354	0.53354	0.70279	0.69866	0.56037	0.69247	0.76264	0.76883	0.74613	1	0.88235	0.5418	0.62436	0.65325	0.53354	0.52528	0.44892	0.45098	0.52941	0.51084	0.52735	0.48938	0.59133	0.34159	0.66976	0.49432	0.59133	0.60784	0.56789	-0.42002	-0.23839	0.22487	-0.19505
P02790	0.63261	0.25809	0.39525	0.27554	0.43447	0.45098	0.45717	0.3808	0.17853	0.31682	0	0.32095	0.40888	0.36636	0.55624	0.36429	0.21775	0.387	0.28793	0.54799	0.40557	0.42208	0.58927	0.58308	0.45098	0.59133	0.51703	0.49432	0.55831	0.65944	0.56656	0.53354	0.51084	0.52735	0.60165	0.62848	0.59752	0.7212	0.40764	0.52941	0.78741	0.75232	1	0.4902	0.61332	-0.30237	-0.11455	0	-0.42002
P01718	-0.387	-0.48486	-0.37874	-0.42002	-0.53973	-0.61816	-0.54799	-0.29412	-0.31889	-0.25284	-0.14345	-0.2322	-0.30666	-0.24871	-0.45511	-0.61816	-0.54799	-0.66976	-0.68834	-0.66151	-0.66976	-0.73375	-0.77915	-0.71517	-0.57276	-0.64499	-0.62229	-0.55418	-0.72343	-0.53148	-0.68421	-0.49226	-0.68834	-0.40557	-0.55624	-0.60165	-0.29618	-0.41211	-0.49845	-0.31476	-0.68421	-0.67595	-0.65325	-0.47781	-0.52246	0.37874	0.24871	-0.257	0.16409
P01717	0.28586	0.27212	0.65119	0.66563	0.56244	0.74819	0.67802	0.20743	0.50464	0.59752	0.64912	0.61197	0.34073	0.41176	0.44479	0.37668	0.3808	0.34365	0.3065	0.60578	0.37874	0.54799	0.62229	0.76471	0.63674	0.59133	0.71311	0.55624	0.67595	0.63261	0.56863	0.57895	0.56244	0.53354	0.45717	0.28999	0.47575	0.43787	1	0.64912	0.61197	0.63674	0.40764	0.56244	0.52246	-0.14757	0.060888	-0.096374	-0.060888
P08697	0.18885	0.10043	0.38493	0.32714	0.47988	0.32508	0.56863	0	0	0	0.14551	0.19298	0.20444	0.39732	0.6904	0.42002	0.61197	0.55624	0.5645	0.79979	1	0.45304	0.62848	0.48194	0.51703	0.56037	0.4097	0.39319	0.44066	0.37668	0.3808	0.27348	0.30237	0.21775	0.34572	0.34159	0	0.43787	0.37874	0.12074	0.34985	0.44892	0.40557	0.37668	0.36345	-0.11455	-0.093911	0.22487	-0.28793
P01701	0.22601	0.11123	0.57895	0.56037	0.53973	0.64912	0.61197	0.45924	0.66563	0.68215	0.64087	0.21775	0.34073	0.4324	0.45717	0.68421	0.51496	0.38906	0.61404	0.65119	0.4097	0.83695	0.72136	0.88235	0.80599	0.88235	1	0.5934	0.63261	0.63055	0.49639	0.66151	0.56244	0.57482	0.4324	0.44892	0.4386	0.5409	0.71311	0.36636	0.62023	0.51084	0.51703	0.51496	0.52246	-0.19917	-0.11455	0.16062	0
A0A075B6R9	0.10836	0.13066	0.31269	0.23633	0.50464	0.25903	0.29618	0.15583	0.29412	0.35604	0.3581	0.32095	-0.27259	0.37049	0.36842	0.73787	1	0.4097	0.69866	0.75645	0.61197	0.44066	0.41796	0.5418	0.36429	0.53354	0.51496	0.20743	0.44066	0.50052	0.1001	0.15583	0.47368	0.11249	0.13725	0.32714	0.18266	0	0.3808	0.085655	0.30237	0.3808	0.21775	0.45717	0.27259	0.095975	0.18885	0.16062	-0.071207
P04070	0.43447	0.42114	0.29412	0.060888	0.18473	0.19092	0.15377	0.095975	0.26522	0.46956	0.38287	0.25284	0.37481	0.24871	0.41796	0.3581	0.13725	0.23839	0.31682	0.44272	0.34572	0.22601	0.55212	0.44685	0.55212	0.52941	0.4324	0.60578	0.54592	0.57895	0.46543	0.27554	0.25903	0.60372	1	0.69247	0.49432	0.51514	0.45717	0.52322	0.66151	0.62436	0.60165	0.69453	0.49974	-0.44685	-0.32508	0.19275	-0.50877
A0A0C4DH26	0.56863	0.4179	0.17441	-0.077399	0.098039	0.079463	0	0.060888	0.22394	0.45511	0.20949	0.11455	0.13629	0.18266	0.28586	0.59546	0.32714	0.34572	0.4902	0.51496	0.34159	0.37874	0.45717	0.43653	0.57069	0.51084	0.44892	0.45098	0.45304	0.37049	0.37668	0.22601	0.22394	0.73168	0.69247	1	0.3808	0.43787	0.28999	0.32508	0.60784	0.54592	0.62848	0.62229	0.2953	-0.1806	-0.081527	0.22487	-0.30857
Q15485	0.67389	0.26241	0.55212	0.51084	0.30444	0.35191	0.35397	0.27141	0.39732	0.54386	0.44685	0.72343	0.20444	0.098039	0.33953	0.24252	0.085655	0.17647	0	0.25077	0.12074	0.28586	0.47162	0.53148	0.43034	0.34159	0.36636	0.42621	0.48194	0.58927	0.5645	0.41383	0.39112	0.52735	0.52322	0.32508	0.51909	0.43787	0.64912	1	0.75026	0.48813	0.52941	0.4613	0.40888	-0.12074	0	-0.35337	-0.18266
A0A0J9YX35	0.095975	0.080989	-0.36429	-0.14964	0.17647	-0.16202	0	-0.067079	-0.30444	-0.12487	-0.067079	0.16615	-0.34073	-0.083591	-0.18473	0.052632	0.18885	0.098039	-0.095975	-0.05676	-0.093911	-0.21362	-0.27141	-0.15583	-0.10423	-0.23839	-0.11455	-0.19917	-0.054696	-0.060888	-0.21981	-0.093911	0.1517	0	-0.32508	-0.081527	0.14757	0	0.060888	0	-0.21775	0.058824	-0.11455	-0.24458	-0.27259	0.75851	1	0	0.31063
A0A0C4DH38	-0.45304	-0.24837	-0.12487	-0.29205	-0.10836	-0.32095	-0.058824	-0.34159	-0.35397	-0.32508	-0.065015	-0.30444	-0.13629	0.067079	0.060888	0	0.081527	-0.2322	0.18266	0.075335	0.23426	-0.22807	-0.31682	-0.25697	-0.19505	-0.069143	-0.16821	-0.27141	-0.42828	-0.32714	-0.62848	-0.45304	-0.4613	-0.42002	0	-0.18679	-0.47988	-0.20606	-0.3354	-0.62642	-0.4902	-0.31476	-0.32508	-0.12693	-0.2953	-0.079463	-0.17647	0.35337	-0.22188
A0A075B6J9	-0.47575	-0.4881	-0.1806	-0.21981	0	-0.24045	-0.069143	0.073271	0	-0.13519	-0.073271	-0.49432	-0.13629	0	-0.22601	0.13725	0.060888	-0.19092	0.089783	-0.062951	-0.079463	0.1001	-0.19298	-0.098039	-0.13313	0	0.13725	-0.17234	-0.37255	-0.22188	-0.50671	0.073271	-0.19505	-0.22188	-0.34572	-0.1517	-0.22394	0.077271	-0.42208	-0.5872	-0.4324	-0.34572	-0.13932	-0.45304	-0.2953	0.29205	0.13519	0.28912	0.14345
microcephaly	0.20444	0	0.23851	0.068147	0.10222	0.47703	0.5111	0.13629	0.13629	0.13629	0.13629	0.068147	1	0.54517	0.54517	-0.17037	-0.27259	0.068147	-0.10222	0.13629	0.20444	0.27259	0.37481	0.40888	0.5111	0.27259	0.34073	0.47703	0.40888	0.23851	0.47703	0.40888	0.13629	0.40888	0.37481	0.13629	0.17037	0.66144	0.34073	0.20444	0.44295	0.5111	0.40888	0.20444	0.5	-0.20444	-0.34073	0	-0.13629
P35542	0.060888	0.070191	0.48607	0.57482	0.39525	0.61197	0.62229	0.27141	0.49845	0.39938	0.33127	0.11249	0.40888	0.15583	0.15583	0.21775	0.15583	0.46956	0.20949	0.47162	0.27348	0.62436	0.64706	0.69453	0.40144	0.52528	0.66151	0.66976	0.52322	0.52322	0.64912	1	0.69247	0.33953	0.27554	0.22601	0.4386	0.61817	0.57895	0.41383	0.42415	0.39319	0.53354	0.12487	0.56789	-0.18679	-0.093911	0.096374	0.058824
P11465	-0.14757	-0.42438	0.065015	-0.15789	-0.24458	0	-0.11868	-0.069143	0	0.071207	0	0	0.17037	0.16821	0.054696	-0.26729	-0.2838	-0.69247	-0.24871	-0.23426	-0.23013	-0.073271	-0.33333	-0.129	-0.087719	-0.23426	-0.15789	-0.29825	-0.34365	-0.27761	-0.36017	-0.37874	-0.52116	-0.095975	-0.23839	-0.23426	-0.46956	-0.20606	-0.27348	-0.23633	-0.11042	-0.28586	-0.19298	0	-0.090862	-0.093911	-0.53973	-0.3855	-0.19092
P01008	1	0.47514	0.20537	0.14345	0	0.10217	0.14964	0.17647	0	0.22188	0	0.42002	0.20444	0.093911	0.51909	0.36636	0.10836	0.26316	0.12281	0.19711	0.18885	0.14757	0.25077	0.36842	0.42002	0.33746	0.22601	0.11455	0.33953	0.27967	0.41589	0.060888	0.24458	0.49432	0.43447	0.56863	0.39732	0.38636	0.28586	0.67389	0.76264	0.48607	0.63261	0.43447	0.36345	-0.093911	0.095975	0	-0.093911
P01699	0	0	0.41589	0.56037	1	0.70072	0.5934	0.4324	0.34778	0.2033	0.17234	0.52322	0.10222	0.3581	0.30237	0.45304	0.50464	0.27967	0.29618	0.47988	0.47988	0.61816	0.65325	0.47781	0.36636	0.43034	0.53973	0.28999	0.50258	0.56656	0.32921	0.39525	0.47368	0.28586	0.18473	0.098039	0.24458	0.38636	0.56244	0.30444	0.40764	0.6161	0.43447	0.16821	0.13629	0.060888	0.17647	-0.1285	-0.12281
P01042	0.42002	0.14146	0.45717	0.38493	0.52322	0.44892	0.37461	0	0.18266	0.43653	0.37255	1	0.068147	0.33746	0.32921	0.26109	0.32095	-0.11868	-0.13725	0.33746	0.19298	0.18679	0.25284	0.40764	0.24458	0.069143	0.21775	0.1063	0.27967	0.44066	0.1517	0.11249	0.24871	0.33333	0.25284	0.11455	0.13106	0.1803	0.61197	0.72343	0.51084	0.53148	0.32095	0.36429	0.18172	0.13725	0.16615	-0.41762	-0.1517
Q13790	0.41589	0.38659	0.34365	0.51703	0.32921	0.60372	0.48607	0.40557	0.43034	0.31063	0.16615	0.1517	0.47703	0.1517	0.36429	0.15789	0.1001	0.68008	0.32095	0.36636	0.3808	0.57276	0.78947	0.57276	0.58927	0.53354	0.49639	0.70691	0.78328	0.56863	1	0.64912	0.67183	0.51909	0.46543	0.37668	0.52941	0.51514	0.56863	0.5645	0.67389	0.55831	0.56656	0.42621	0.61332	-0.36842	-0.21981	0	-0.085655
P25311	0.76264	0.37687	0.55005	0.4097	0.40764	0.53148	0.40764	0.46956	0.44272	0.50258	0.33746	0.51084	0.44295	0.34778	0.63674	0.50877	0.30237	0.29825	0.32301	0.44479	0.34985	0.52528	0.68008	0.72136	0.65325	0.66976	0.62023	0.46543	0.72962	0.67802	0.67389	0.42415	0.48194	0.63467	0.66151	0.60784	0.59752	0.5409	0.61197	0.75026	1	0.76264	0.78741	0.66357	0.65875	-0.31063	-0.21775	-0.1285	-0.2549
P00450	0.48607	0.40279	0.29825	0.19917	0.6161	0.63261	0.45304	0.23426	0.17234	0.33746	0.14345	0.53148	0.5111	0.62642	0.60165	0.40144	0.3808	0.35397	0.22394	0.57482	0.44892	0.37874	0.65738	0.55418	0.55624	0.49432	0.51084	0.46749	0.70898	0.66976	0.55831	0.39319	0.52322	0.59752	0.62436	0.54592	0.5129	0.56665	0.63674	0.48813	0.76264	1	0.75232	0.56037	0.54517	-0.14551	0.058824	0.064249	-0.24252
P01709	-0.40557	-0.25701	-0.62436	-0.58927	-0.27554	-0.35397	-0.37049	-0.067079	-0.39732	-0.44892	-0.34159	-0.4902	0	0.087719	-0.073271	-0.37461	-0.19917	-0.32301	-0.089783	-0.42415	-0.18679	-0.42002	-0.484	-0.56244	-0.22807	-0.36223	-0.41176	-0.4097	-0.32301	-0.43034	-0.46749	-0.68008	-0.46336	-0.35191	-0.387	-0.43034	-0.36842	-0.3606	-0.58101	-0.75232	-0.5356	-0.32714	-0.5129	-0.24458	-0.31802	0.20949	0	0.096374	0
Q9UQ72	-0.28999	-0.19869	-0.30444	-0.41176	-0.52941	-0.24458	-0.21156	-0.5356	-0.36017	-0.15996	-0.079463	0	0	0	-0.31889	-0.54799	-0.31476	-0.47988	-0.57482	-0.31476	-0.47368	-0.57895	-0.69866	-0.3065	-0.50877	-0.64499	-0.46749	-0.32921	-0.44479	-0.42828	-0.47368	-0.12693	-0.21362	-0.3808	-0.46543	-0.43034	-0.30237	-0.30908	-0.22188	-0.27554	-0.4902	-0.32095	-0.4324	-0.35604	-0.068147	0.34572	0.20124	-0.064249	0.28793
P20851	-0.25077	-0.44166	-0.37255	-0.49639	-0.29618	-0.57069	-0.49845	-0.14345	-0.44685	-0.62023	-0.55418	-0.41176	-0.13629	-0.17441	-0.23013	-0.39938	-0.45924	-0.46336	-0.5356	-0.58927	-0.34572	-0.53767	-0.50671	-0.72962	-0.50877	-0.47781	-0.59752	-0.60991	-0.6161	-0.57688	-0.58101	-0.47575	-0.75232	-0.34365	-0.47781	-0.31682	-0.31682	-0.1803	-0.67802	-0.484	-0.48813	-0.40351	-0.35191	-0.59752	-0.5906	0.33127	0.19092	-0.096374	0.11868
P01019	0.16202	0	-0.11662	0	-0.14345	-0.062951	-0.083591	-0.16202	-0.24458	-0.17647	0	0.22807	-0.13629	-0.35604	-0.19092	-0.3581	-0.35397	-0.3581	-0.33953	-0.37461	-0.29205	-0.28793	-0.46336	-0.22807	-0.20124	-0.42415	-0.31889	-0.37049	-0.17647	-0.36017	-0.17853	-0.25284	-0.21981	0	-0.3581	-0.21981	-0.060888	-0.077271	0.10217	0.12074	-0.13313	-0.20949	-0.24045	-0.17441	-0.18172	0.44479	0.42415	-0.41762	0.16409
A0A0B4J1V0	0.24458	0.4503	0.19917	0.47575	0.47368	0.61816	0.52941	0.37255	0.33746	0.32921	0.22394	0.24871	0.13629	0.093911	0.14964	0.3581	0.47368	0.65531	0.48194	0.48813	0.30237	0.52941	0.5418	0.67183	0.33127	0.44892	0.56244	0.55212	0.71311	0.62023	0.67183	0.69247	1	0.22188	0.25903	0.22394	0.54386	0.30908	0.56244	0.39112	0.48194	0.52322	0.51084	0.29412	0.63604	-0.11042	0.1517	0.16062	0.077399
P01714	0.14757	0.07343	0.55418	0.65325	0.61816	0.70072	0.64293	0.47988	0.65738	0.45924	0.39525	0.18679	0.27259	0.22188	0.27554	0.63055	0.44066	0.46749	0.5934	0.5129	0.45304	1	0.76677	0.78328	0.68834	0.69247	0.83695	0.52735	0.56244	0.4324	0.57276	0.62436	0.52941	0.47575	0.22601	0.37874	0.15996	0.43787	0.54799	0.28586	0.52528	0.37874	0.42208	0.26935	0.27259	-0.18679	-0.21362	0	0.052632
P61769	-0.39938	-0.39739	0.17647	0.1063	0.14757	-0.071207	0.13725	0	0	-0.11455	0.089783	-0.083591	-0.30666	0.079463	-0.11042	0.33746	0.33953	-0.12281	0.10217	0.050568	0	0.14964	-0.19917	0	-0.16821	0	0.14551	-0.36842	-0.41176	-0.26316	-0.5934	-0.075335	-0.20124	-0.42415	-0.47575	-0.30031	-0.39525	-0.28333	-0.11455	-0.39112	-0.387	-0.32714	-0.37255	-0.41383	-0.45431	0.23013	0.21569	0.19275	0.37461
P0C0L4	0.26316	0.42438	0.17853	0.41589	0.27967	0.33333	0.4613	0.2033	0.091847	0	-0.075335	-0.11868	0.068147	0.073271	0.27761	0.37049	0.4097	1	0.58308	0.51909	0.55624	0.46749	0.61404	0.4097	0.36636	0.53354	0.38906	0.47988	0.50671	0.34572	0.68008	0.46956	0.65531	0.13725	0.23839	0.34572	0.33746	0.25757	0.34365	0.17647	0.29825	0.35397	0.387	0.18679	0.2953	-0.30237	0.098039	0.41762	0.098039
A0A075B6Q5	0.25077	0.26241	0.5356	0.60991	0.65325	0.67389	0.54386	0.36429	0.51703	0.39525	0.27554	0.25284	0.37481	0.37049	0.49845	0.53973	0.41796	0.61404	0.44685	0.63055	0.62848	0.76677	1	0.65325	0.70279	0.76264	0.72136	0.63261	0.69453	0.6388	0.78947	0.64706	0.5418	0.53767	0.55212	0.45717	0.36429	0.5409	0.62229	0.47162	0.68008	0.65738	0.58927	0.44066	0.45431	-0.39525	-0.27141	0.1285	-0.11249
head circumference	-0.41778	-0.33498	-0.34885	-0.35616	-0.45539	-0.56923	-0.5943	-0.33841	-0.43032	-0.47732	-0.45121	-0.38645	-0.55176	-0.31021	-0.48672	-0.32483	-0.33214	-0.47836	-0.40734	-0.52328	-0.50552	-0.56819	-0.70919	-0.77708	-0.67994	-0.54521	-0.62459	-0.78126	-0.8387	-0.71546	-0.76977	-0.63399	-0.7447	-0.55461	-0.65801	-0.41465	-0.51283	-0.65171	-0.63712	-0.59848	-0.73112	-0.69457	-0.62041	-0.53581	-0.73568	0.14309	0.13056	0	0.24336
P07225	-0.31682	-0.3056	0	0	0	-0.14551	-0.30031	-0.089783	-0.20537	-0.36017	-0.46956	-0.14138	-0.37481	-0.17647	-0.31682	-0.23013	-0.33953	-0.35191	-0.40557	-0.31269	-0.33333	-0.25903	-0.26729	-0.55624	-0.53767	-0.27761	-0.37874	-0.56037	-0.59546	-0.38287	-0.42828	-0.28793	-0.5645	-0.33746	-0.41796	-0.26935	-0.28793	-0.33484	-0.33333	-0.28586	-0.38287	-0.34365	-0.18679	-0.40351	-0.56789	-0.13932	-0.060888	-0.19275	0
Q9NZP8	-0.23839	-0.29588	-0.45098	-0.69659	-0.40764	-0.55624	-0.51084	-0.37255	-0.42621	-0.30857	-0.34159	-0.34985	-0.17037	0.069143	-0.19092	0	0	-0.46336	-0.25903	-0.27967	-0.27141	-0.39525	-0.56037	-0.46956	-0.36223	-0.38493	-0.37049	-0.57688	-0.64293	-0.56244	-0.76264	-0.49432	-0.58308	-0.31476	-0.39525	-0.083591	-0.52735	-0.33484	-0.69247	-0.64293	-0.47368	-0.33746	-0.35397	-0.40351	-0.47703	0.31682	0.1063	0.257	0.22394
Q00889	-0.51703	-0.16306	-0.55005	-0.50877	-0.31063	-0.2549	-0.32714	-0.20537	-0.45511	-0.46336	-0.3808	-0.56656	0	0.16615	-0.1063	-0.32095	-0.19092	-0.25077	-0.17647	-0.32714	-0.26935	-0.47162	-0.45924	-0.52322	-0.35604	-0.27348	-0.32095	-0.44892	-0.41589	-0.43034	-0.51084	-0.44479	-0.3581	-0.49845	-0.37255	-0.46336	-0.31269	-0.38636	-0.49432	-0.79979	-0.57895	-0.26935	-0.45924	-0.34985	-0.22716	0	0	0.3855	0.2322
Q4LDE5	-0.11455	-0.15658	-0.14551	-0.19298	-0.32714	-0.48194	-0.39112	-0.19505	-0.26729	-0.30444	-0.22188	-0.11455	-0.47703	-0.37049	-0.16821	-0.060888	-0.069143	-0.38906	0	-0.30031	-0.075335	-0.27554	-0.44685	-0.42208	-0.40351	-0.33333	-0.46956	-0.5418	-0.55212	-0.4613	-0.5356	-0.70279	-0.53767	-0.48194	-0.23839	-0.24458	-0.58514	-0.56665	-0.5872	-0.31889	-0.34159	-0.5934	-0.40144	-0.16409	-0.4316	-0.11868	-0.34572	-0.096374	-0.14551
P35527	-0.45304	-0.28724	-0.34778	-0.15789	-0.20124	-0.30031	-0.35604	-0.20124	-0.4324	-0.53148	-0.47368	-0.26935	-0.47703	-0.42828	-0.57688	-0.40351	-0.39319	-0.48607	-0.44479	-0.55212	-0.5418	-0.45717	-0.69866	-0.64706	-0.76058	-0.58927	-0.53354	-0.73994	-0.72962	-0.63055	-0.68627	-0.37255	-0.44892	-0.58308	-0.73375	-0.56656	-0.39112	-0.46363	-0.49432	-0.52528	-0.69247	-0.59959	-0.46336	-0.6904	-0.5906	0.26109	0.28586	-0.096374	0.29412
P02649	-0.37461	-0.23757	0	0.052632	-0.091847	-0.2322	-0.21156	-0.13106	0.05676	-0.29205	0.13106	-0.071207	-0.17037	-0.46336	-0.30031	-0.2322	-0.24458	-0.42208	-0.28173	-0.4613	-0.16202	-0.18473	-0.2322	-0.2838	-0.27141	-0.31682	-0.28999	-0.32714	-0.24045	-0.40144	-0.30031	-0.18885	-0.42828	-0.28173	-0.27761	-0.44272	-0.29205	-0.25757	-0.1001	-0.10217	-0.31269	-0.45924	-0.61816	-0.39938	-0.34073	0.27761	0	-0.257	0.22807
P00747	0	0.18142	-0.39525	-0.34985	-0.20124	-0.19092	-0.52528	0	-0.29618	-0.31476	-0.30031	0	0	-0.30031	-0.23839	-0.484	-0.48194	-0.51703	-0.47575	-0.56863	-0.47988	-0.61404	-0.39525	-0.50877	-0.45511	-0.46749	-0.51909	-0.38906	-0.087719	-0.17647	-0.17234	-0.36636	-0.24665	-0.12074	0	-0.21156	0.15996	-0.20606	-0.21569	0	0	0	-0.11249	-0.089783	0	0.077399	0.058824	-0.257	-0.079463
P04275	-0.38287	-0.30344	-0.19298	-0.4097	-0.28999	-0.42621	-0.44892	-0.31063	-0.1001	-0.17441	0	-0.19917	-0.13629	-0.34159	-0.49432	-0.11662	-0.37461	-0.72343	-0.36429	-0.49639	-0.44066	-0.24665	-0.50052	-0.38493	-0.36223	-0.45304	-0.30857	-0.42415	-0.57688	-0.57482	-0.68834	-0.30857	-0.65325	-0.15789	-0.18266	-0.11249	-0.484	-0.20606	-0.4324	-0.36842	-0.42208	-0.45717	-0.44479	-0.44479	-0.54517	0.25697	-0.079463	0	0.11455
P43251	-0.14138	-0.22245	-0.089783	-0.19298	0	-0.36842	-0.30857	-0.29618	-0.30444	-0.25077	-0.085655	0.054696	-0.23851	-0.05676	-0.13519	0.073271	-0.16615	-0.48607	-0.44066	-0.32714	-0.23839	-0.32508	-0.33746	-0.44066	-0.23013	-0.2549	-0.24458	-0.59133	-0.60372	-0.45304	-0.67595	-0.42415	-0.67802	-0.13313	-0.20743	-0.18679	-0.36842	-0.15454	-0.21362	-0.15583	-0.32508	-0.22807	-0.37461	-0.42208	-0.68147	0.32714	0.33746	0.064249	0.26109
A0A075B6I1	0.14345	0.13606	0.7193	1	0.56037	0.71311	0.68421	0.32921	0.43447	0.22807	0.28793	0.38493	0.068147	0	0.25697	0.33746	0.23633	0.41589	0.23839	0.36429	0.32714	0.65325	0.60991	0.57276	0.30857	0.52941	0.56037	0.23633	0.32921	0.34778	0.51703	0.57482	0.47575	0.077399	0.060888	-0.077399	0.17028	0.20606	0.66563	0.51084	0.4097	0.19917	0.27554	0.089783	0.24987	-0.36636	-0.14964	-0.096374	0.17234
P17936	-0.26109	-0.13822	-0.36636	-0.22807	-0.19092	-0.44272	-0.54386	-0.20949	-0.49226	-0.55005	-0.48813	-0.27761	-0.34073	-0.28173	-0.26729	-0.3581	-0.44272	-0.38493	-0.56244	-0.5418	-0.3808	-0.63261	-0.40557	-0.79154	-0.55418	-0.39112	-0.55624	-0.67183	-0.61197	-0.46749	-0.49432	-0.46336	-0.60991	-0.39112	-0.34159	-0.4386	-0.19092	-0.30908	-0.45717	-0.3065	-0.46956	-0.36842	-0.37255	-0.50464	-0.52246	0.095975	0.22807	0	0.19092
P22792	-0.27967	-0.31532	-0.39319	-0.37255	-0.42828	-0.55005	-0.50671	-0.19917	-0.37255	-0.5418	-0.39112	-0.38906	-0.20444	-0.49639	-0.5356	-0.42828	-0.65738	-0.55831	-0.59752	-0.81631	-0.62642	-0.4902	-0.66357	-0.69866	-0.56244	-0.61404	-0.58514	-0.64499	-0.71723	-0.75851	-0.61816	-0.43447	-0.71104	-0.35604	-0.52528	-0.4097	-0.40351	-0.28333	-0.59959	-0.39525	-0.57688	-0.62229	-0.54592	-0.73581	-0.70418	0.33953	0.21156	-0.096374	0.33953
Rohrer index	-0.20537	-0.060472	-0.12281	-0.22601	-0.060888	-0.12281	-0.40557	-0.39732	-0.062951	0.077399	0.054696	0.46749	-0.17037	0	-0.29618	-0.22394	-0.17647	-0.64706	-0.56656	-0.31889	-0.33127	-0.36017	-0.27761	-0.387	-0.28793	-0.59133	-0.45304	-0.32714	-0.31682	-0.21981	-0.36017	-0.45924	-0.43653	-0.050568	-0.05676	-0.23426	-0.43653	-0.43787	-0.091847	0.091847	-0.18885	-0.095975	-0.43447	-0.052632	-0.38616	0.15377	-0.095975	-0.3855	0
P01721	0.10217	0.24513	0.50671	0.71311	0.70072	1	0.73375	0.31269	0.39732	0.30857	0.22394	0.44892	0.47703	0.42621	0.36223	0.29205	0.25903	0.33333	0.21981	0.45304	0.32508	0.70072	0.67389	0.65738	0.4613	0.47575	0.64912	0.37874	0.57276	0.4613	0.60372	0.61197	0.61816	0.32095	0.19092	0.079463	0.21156	0.3606	0.74819	0.35191	0.53148	0.63261	0.45098	0.24665	0.45431	-0.29825	-0.16202	0	0.11042
P01860	0.36636	0.39091	0.33333	0.33746	0.45304	0.29205	0.19505	0.17647	0.31476	0.41176	0.32508	0.26109	-0.17037	0.17028	0.29205	1	0.73787	0.37049	0.62642	0.56863	0.42002	0.63055	0.53973	0.5645	0.52116	0.66976	0.68421	0.11868	0.31269	0.32095	0.15789	0.21775	0.3581	0.37049	0.3581	0.59546	0.13313	0.12879	0.37668	0.24252	0.50877	0.40144	0.36429	0.3581	0.11358	-0.12487	0.052632	0.3855	0.14551
P04217	0.15583	0.060472	-0.31269	-0.50258	-0.36017	-0.50258	-0.37874	-0.4097	-0.57688	-0.3808	-0.27554	-0.14551	0	0	0	0.067079	-0.24252	-0.36636	-0.23839	-0.32714	-0.15789	-0.41383	-0.46336	-0.44066	-0.15377	-0.25903	-0.34572	-0.57482	-0.56863	-0.5934	-0.61816	-0.65531	-0.68627	-0.10423	0	0.085655	-0.43447	-0.15454	-0.41589	-0.30237	-0.21569	-0.16821	-0.23426	-0.24252	-0.52246	0.10217	0.11249	0.32125	0.13106
O75882	-0.20124	-0.17062	-0.37049	-0.34365	-0.39732	-0.38493	-0.36017	-0.40557	-0.71517	-0.72962	-0.60165	-0.29412	0	-0.18266	-0.14138	-0.51084	-0.60991	-0.50258	-0.60784	-0.59959	-0.35397	-0.64293	-0.63261	-0.74819	-0.58308	-0.55831	-0.66563	-0.77296	-0.75026	-0.75645	-0.61197	-0.59752	-0.74407	-0.50052	-0.44272	-0.48194	-0.51703	-0.30908	-0.54799	-0.48607	-0.52322	-0.41796	-0.4097	-0.59133	-0.52246	0	0	0.064249	0.20949
P0DML3	0	0	-0.34073	-0.34796	-0.35932	-0.31285	-0.2127	-0.53485	-0.72896	-0.58544	-0.55653	-0.19102	-0.20455	0	0.055756	-0.078472	0	-0.14662	-0.15075	-0.11564	0	-0.3841	-0.52142	-0.45328	-0.39959	-0.38307	-0.48322	-0.71657	-0.62571	-0.68147	-0.56892	-0.60403	-0.45328	-0.50387	-0.52452	-0.21477	-0.68043	-0.46387	-0.51007	-0.58544	-0.44295	-0.30563	-0.33454	-0.37171	-0.40909	0.096025	0.097057	0.28927	0.2984
O43184	-0.13106	-0.18898	-0.13932	-0.36842	-0.28793	-0.23839	-0.38287	-0.15996	-0.20743	-0.36636	-0.30031	0	0	-0.10217	-0.075335	-0.22601	-0.18885	-0.62436	-0.3808	-0.42621	-0.24871	-0.34778	-0.39732	-0.32095	-0.47162	-0.43447	-0.45924	-0.54386	-0.33746	-0.39319	-0.43447	-0.38906	-0.4324	-0.42828	-0.27554	-0.28793	-0.41176	-0.38636	-0.50671	-0.29618	-0.11042	-0.21981	-0.25903	-0.2838	-0.090862	0	-0.34365	-0.19275	0.062951
P35858	-0.11868	0.17818	-0.47781	-0.35191	-0.13519	-0.24458	-0.43447	-0.28793	-0.56863	-0.41589	-0.36636	-0.2838	-0.068147	0	0	-0.052632	-0.24665	-0.28586	-0.23426	-0.3065	-0.17441	-0.45098	-0.28173	-0.57688	-0.16821	-0.14345	-0.26316	-0.58514	-0.43034	-0.44066	-0.45098	-0.57069	-0.5129	-0.13725	0	-0.14757	-0.24458	-0.20606	-0.29825	-0.44479	-0.28999	-0.062951	-0.2549	-0.20949	-0.36345	0	0.14551	0.41762	0.19917
P13645	-0.30444	-0.16414	-0.16821	0	-0.1517	0	-0.27761	-0.28173	-0.40351	-0.39732	-0.5356	0	-0.068147	0	-0.13725	-0.484	-0.42828	-0.39938	-0.69659	-0.36636	-0.35191	-0.46543	-0.27554	-0.58927	-0.56863	-0.4324	-0.49845	-0.58308	-0.56656	-0.36636	-0.28793	-0.25697	-0.39938	-0.47781	-0.44066	-0.58308	-0.38493	-0.38636	-0.34159	-0.24045	-0.35191	-0.2322	-0.24045	-0.42415	-0.24987	-0.21156	-0.18473	-0.096374	0.20949
N: length	0	0	-0.19276	0.081552	-0.24466	-0.15145	-0.2669	-0.15887	-0.3315	-0.22136	-0.26796	-0.23089	-0.31472	-0.36434	-0.24148	0	-0.27113	-0.32939	-0.26902	-0.32091	-0.38658	-0.1631	-0.3887	-0.29338	-0.33362	-0.12286	-0.092143	-0.65665	-0.61005	-0.50626	-0.42153	-0.11121	-0.25631	-0.2616	-0.47131	-0.25631	-0.2669	-0.18504	-0.3082	-0.23618	-0.2616	-0.44801	-0.12815	-0.46283	-0.24478	0	0.12815	0.19781	0.46601
chest	-0.50608	-0.20283	-0.32481	-0.1205	-0.29862	-0.31538	-0.4956	-0.36463	-0.21375	-0.16346	-0.1404	-0.13097	-0.55352	-0.38349	-0.55009	-0.16555	-0.16346	-0.58152	-0.36044	-0.42959	-0.45474	-0.32377	-0.53856	-0.51761	-0.56371	-0.51237	-0.40235	-0.66639	-0.74184	-0.56581	-0.65592	-0.42226	-0.41702	-0.54276	-0.57105	-0.57314	-0.66011	-0.67993	-0.50399	-0.42331	-0.62763	-0.7104	-0.65068	-0.48303	-0.49586	0.095349	-0.095349	0	0.34787
P11226	0.17853	0.1177	-0.29205	-0.21362	-0.19917	-0.093911	-0.10423	-0.31476	-0.75645	-0.55831	-0.68421	0	0	0.17647	0.18266	-0.129	-0.1063	-0.083591	-0.32714	-0.14551	-0.093911	-0.42002	-0.40144	-0.39732	-0.41383	-0.28999	-0.40764	-0.67802	-0.49845	-0.4386	-0.37255	-0.43034	-0.24045	-0.44066	-0.40351	-0.23839	-0.35604	-0.28333	-0.37255	-0.32714	-0.18885	0	0	-0.3354	-0.20444	-0.052632	0.16202	0.257	0.2838
weight	-0.27554	-0.11878	-0.20743	-0.10836	-0.22601	-0.21775	-0.51084	-0.42828	-0.23426	-0.091847	-0.11662	0.15996	-0.40888	-0.24871	-0.46336	-0.15377	-0.3065	-0.73581	-0.62229	-0.49226	-0.57069	-0.37874	-0.51496	-0.53767	-0.47575	-0.55831	-0.41589	-0.742	-0.73168	-0.57688	-0.64293	-0.47162	-0.58308	-0.27348	-0.45717	-0.41589	-0.59133	-0.56665	-0.29205	-0.16821	-0.43034	-0.46543	-0.55418	-0.41176	-0.5906	0.15789	0	-0.16062	0.3808
Q96KN2	-0.10217	-0.13606	-0.26935	-0.14964	-0.22807	-0.31682	-0.5356	0	-0.29205	-0.47162	-0.42002	-0.098039	-0.30666	-0.42415	-0.38493	-0.29618	-0.48194	-0.60372	-0.61404	-0.78535	-0.64087	-0.46543	-0.52735	-0.63674	-0.5934	-0.51496	-0.5356	-0.81424	-0.57482	-0.5645	-0.50258	-0.49226	-0.56037	-0.40144	-0.52941	-0.48813	-0.27348	-0.46363	-0.46543	-0.18473	-0.29825	-0.4324	-0.42621	-0.57069	-0.52246	0.18885	0.13725	-0.257	0.37461
P02751	-0.19298	0	-0.26316	-0.25077	-0.50671	-0.51496	-0.39732	-0.59133	-0.59133	-0.55624	-0.34778	-0.083591	-0.37481	-0.34778	-0.32095	-0.26522	-0.29412	-0.36842	-0.49432	-0.50877	-0.34985	-0.6161	-0.67389	-0.62642	-0.65119	-0.63055	-0.6904	-0.76058	-0.79567	-0.76264	-0.67802	-0.62848	-0.59959	-0.67183	-0.44685	-0.4902	-0.66563	-0.66968	-0.47368	-0.31063	-0.58308	-0.58514	-0.67802	-0.56656	-0.63604	0.062951	0.087719	0.1285	0.40144
P02655	-0.40764	-0.066951	-0.30031	-0.24252	-0.29412	-0.2033	-0.25284	-0.30031	-0.47368	-0.67802	-0.43034	-0.46749	0.068147	-0.16409	-0.16409	-0.28999	-0.34778	-0.30444	-0.38493	-0.46749	-0.27348	-0.42828	-0.40764	-0.47368	-0.51496	-0.31889	-0.37255	-0.60784	-0.49432	-0.61404	-0.47368	-0.22188	-0.39525	-0.60165	-0.39732	-0.50258	-0.37049	-0.30908	-0.40764	-0.58101	-0.45511	-0.31889	-0.44066	-0.6388	-0.24987	0	0	0.35337	0.47575
Peripheral_TNF	0	0.53783	-0.32125	-0.096374	-0.1285	0	-0.064249	-0.41762	-0.41762	-0.22487	-0.22487	-0.41762	0	0	0	0.3855	0.16062	0.41762	0.257	0.22487	0.22487	0	0.1285	0	0.064249	0.22487	0.16062	-0.096374	-0.16062	-0.257	0	0.096374	0.16062	-0.096374	0.19275	0.22487	-0.19275	0	-0.096374	-0.35337	-0.1285	0.064249	0	-0.16062	0	-0.28912	0	1	0.41762
Peripheral_IL10	0.47514	1	-0.20949	0.13606	0	0.24513	-0.089628	-0.21705	-0.24945	0	-0.14146	0.14146	0	-0.22245	0	0.39091	0.13066	0.42438	0.19761	0.1285	0.10043	0.07343	0.26241	0.10799	0.13606	0.14146	0.11123	0	0.25161	0	0.38659	0.070191	0.4503	0.21921	0.42114	0.4179	0.1447	0	0.27212	0.26241	0.37687	0.40279	0.25809	0.18682	0.22581	-0.32288	0.080989	0.53783	0.32396
Peripheral_IL8	-0.093911	0.32396	-0.27967	0.17234	-0.12281	0.11042	-0.10836	-0.27554	-0.23426	-0.26935	-0.21362	-0.1517	-0.13629	-0.2838	-0.32714	0.14551	-0.071207	0.098039	-0.23839	-0.31269	-0.28793	0.052632	-0.11249	-0.15789	-0.16202	-0.19505	0	-0.47162	-0.32921	-0.55005	-0.085655	0.058824	0.077399	-0.23839	-0.50877	-0.30857	-0.39525	-0.33484	-0.060888	-0.18266	-0.2549	-0.24252	-0.42002	-0.60165	-0.31802	0.14551	0.31063	0.41762	1
Peripheral_IL6	0	0.61206	-0.27568	0.16211	0	0.20237	-0.19618	-0.29943	-0.3459	-0.40475	-0.45844	0	-0.068182	-0.35209	-0.24574	0.22199	-0.13423	0.070212	-0.2189	-0.29943	-0.14249	0.064017	0.081569	-0.22819	-0.23025	-0.19618	-0.14146	-0.49355	-0.27052	-0.49458	0	-0.058854	0.055756	-0.21993	-0.12287	-0.11151	-0.46051	-0.32213	-0.15075	-0.10428	0	0	-0.15591	-0.48012	-0.26136	-0.25813	-0.096025	0.48212	0.71657
[truncated: 39 more columns]

## Sheet: p-value-correlation
	P01008	Peripheral_IL10	A0A087WSY4	A0A075B6I1	P01699	P01721	A0A0C4DH36	A0A0C4DH24	P00746	A0M8Q6	A0A075B6H9	P01042	microcephaly	P01009	P04278	P01860	A0A075B6R9	P0C0L4	A0A087WSY6	P0DOX5	P08697	P01714	A0A075B6Q5	P15814	A0A075B6K4	P06312	P01701	A0A075B6P5	P36955	A0A075B6I4	Q13790	P35542	A0A0B4J1V0	A2NJV5	P04070	A0A0C4DH26	P02753	smallhead	P01717	Q15485	P25311	P00450	P02790	P06396	Plac_Mal	Q03591	A0A0J9YX35	Peripheral_TNF	Peripheral_IL8
P22792	0.26103	0.20247	0.10648	0.12787	0.076201	0.018028	0.031873	0.42816	0.12787	0.020207	0.1085	0.11054	0.41579	0.03614	0.021973	0.076201	0.0030303	0.016038	0.0088274	3.5984e-05	0.00541	0.038903	0.002678	0.0012575	0.015111	0.0067108	0.010743	0.0038494	0.00080707	0.00026365	0.0062518	0.071597	0.0009391	0.14703	0.025184	0.091318	0.09681	0.25458	0.0085367	0.1045	0.012195	0.0058186	0.019093	0.00050008	0.0011059	0.16807	0.39938	0.70364	0.16807
P17936	0.29533	0.5844	0.13484	0.3627	0.44793	0.065782	0.019644	0.4041	0.037965	0.018028	0.03986	0.26471	0.16647	0.25738	0.28361	0.14453	0.065782	0.11471	0.015111	0.020207	0.11898	0.0048412	0.094953	9.1034e-05	0.01701	0.1085	0.016518	0.0022613	0.0069503	0.050438	0.037044	0.052786	0.0071967	0.1085	0.16533	0.068644	0.44793	0.21202	0.056462	0.21606	0.049293	0.13249	0.12787	0.032694	0.026124	0.70481	0.3627	0.8993	0.44793
O75882	0.42329	0.49847	0.13017	0.16263	0.10254	0.11471	0.14206	0.094953	0.00084924	0.00058905	0.0082538	0.23614	0.89323	0.46816	0.57575	0.03028	0.0071967	0.033531	0.0074501	0.0085367	0.14955	0.004002	0.0048412	0.00035557	0.011092	0.016038	0.0025683	0.00016914	0.0003353	0.00028022	0.0069503	0.0088274	0.00039921	0.034384	0.065782	0.042836	0.028006	0.21202	0.018554	0.040833	0.025867	0.084353	0.091318	0.0097475	0.026124	0.86121	0.88043	0.80005	0.4041
A0A0B4J1V0	0.328	0.060762	0.42816	0.045979	0.047064	0.0062518	0.023858	0.12787	0.17084	0.18221	0.37169	0.31965	0.58971	0.7109	0.55342	0.14453	0.047064	0.0031558	0.042836	0.03986	0.22263	0.023858	0.020207	0.0022613	0.17932	0.061657	0.015111	0.017513	0.00089323	0.006032	0.0022613	0.0014476	NA	0.37623	0.2993	0.37169	0.019644	0.21202	0.015111	0.1085	0.042836	0.025867	0.03028	0.23614	0.0045482	0.6627	0.5479	0.52432	0.76017
P15814	0.13249	0.66974	0.0011427	0.012978	0.044912	0.0030303	0.00035557	0.073108	0.0031558	0.0029089	0.002678	0.093123	0.092033	0.086056	0.023216	0.014664	0.020207	0.091318	0.0097475	0.0014476	0.042836	0.00012076	0.0032856	NA	0.00065543	0.00019262	1.2679e-06	0.002074	0.00050008	0.0012575	0.012978	0.0013818	0.0022613	0.037965	0.06301	0.070109	0.049293	0.020456	0.00021879	0.023216	0.00072796	0.01701	0.011092	0.011451	0.0018439	0.49934	0.53693	0.8993	0.53148
head circumference	0.084494	0.17421	0.15595	0.14687	0.057557	0.013678	0.0092974	0.16957	0.074659	0.045165	0.060181	0.11316	0.017601	0.21028	0.040524	0.18844	0.17811	0.044631	0.093385	0.025849	0.032344	0.013891	0.00098194	0.00014817	0.0019052	0.019282	0.0055882	0.00012919	1.3706e-05	0.00084329	0.00018708	0.0047216	0.00039222	0.016907	0.0029927	0.087093	0.029532	0.0033856	0.0044583	0.0086921	0.00056629	0.0013806	0.0060128	0.021913	0.00050182	0.5711	0.6056	0.89809	0.3305
Q96KN2	0.68666	0.59035	0.27976	0.55342	0.3627	0.2002	0.021973	0.95139	0.2396	0.048169	0.082674	0.69874	0.21581	0.079389	0.11471	0.23272	0.042836	0.0079785	0.0067108	0.00011265	0.0041596	0.051602	0.024514	0.0044898	0.0094326	0.028749	0.021973	3.9077e-05	0.012582	0.014664	0.033531	0.037965	0.015569	0.098692	0.023858	0.03986	0.27217	0.052635	0.051602	0.46306	0.22932	0.073108	0.077783	0.013384	0.026124	0.45295	0.58706	0.30325	0.12561
P01717	0.25017	0.27465	0.0034198	0.0025683	0.015111	0.00035557	0.0019852	0.40885	0.032694	0.0088274	0.0035584	0.0069503	0.16647	0.089539	0.064385	0.12337	0.11898	0.16263	0.21606	0.0077106	0.12116	0.018554	0.0058186	0.00021879	0.0044898	0.0097475	0.00089323	0.016518	0.002074	0.0048412	0.0138	0.011818	0.015111	0.022588	0.056462	0.24309	0.045979	0.069158	NA	0.0035584	0.0069503	0.0044898	0.093123	0.015111	0.026124	0.55897	0.81033	0.70364	0.81033
P43251	0.57575	0.37496	0.72312	0.44294	0.95139	0.13249	0.21283	0.23272	0.21933	0.31551	0.73541	0.82933	0.34052	0.82299	0.59275	0.77263	0.50995	0.040833	0.067202	0.18513	0.34078	0.18808	0.17084	0.067202	0.35825	0.30735	0.328	0.0097475	0.0079785	0.059017	0.002074	0.079389	0.0019852	0.59846	0.40885	0.45799	0.13249	0.54034	0.39469	0.53693	0.18808	0.3627	0.12561	0.081019	0.0018439	0.18513	0.17084	0.80005	0.29533
P01718	0.11261	0.041414	0.12116	0.082674	0.020783	0.0062518	0.018554	0.23614	0.19713	0.31141	0.57014	0.35384	0.21581	0.31965	0.057729	0.0062518	0.018554	0.0023601	0.0015871	0.0027915	0.0023601	0.00052839	0.00013848	0.00084924	0.012978	0.0038494	0.0058186	0.01701	0.0006909	0.023216	0.0017375	0.037965	0.0015871	0.094953	0.016518	0.0082538	0.23272	0.089242	0.035254	0.20331	0.0017375	0.002074	0.0032856	0.044912	0.026124	0.12116	0.31965	0.30325	0.51529
Q9NZP8	0.34078	0.23321	0.060326	0.0013184	0.093123	0.016518	0.03028	0.12787	0.077783	0.21283	0.16533	0.15469	0.49912	0.78515	0.44793	0.98379	0.85481	0.052786	0.2993	0.26103	0.27595	0.1045	0.015569	0.049293	0.13963	0.11471	0.13017	0.012195	0.004002	0.015111	0.00023297	0.037044	0.011092	0.20331	0.1045	0.74158	0.024514	0.17439	0.0014476	0.004002	0.047064	0.17084	0.14955	0.09681	0.045316	0.2002	0.67464	0.30325	0.37169
P02655	0.093123	0.79182	0.22596	0.33223	0.23614	0.41845	0.31141	0.22596	0.047064	0.0019852	0.074643	0.050438	0.78818	0.51529	0.51529	0.24309	0.15731	0.21933	0.11471	0.050438	0.27217	0.076201	0.093123	0.047064	0.028749	0.19713	0.12787	0.0074501	0.037044	0.0067108	0.047064	0.37623	0.1045	0.0082538	0.10254	0.033531	0.13017	0.21202	0.093123	0.011451	0.057729	0.19713	0.067202	0.0043221	0.31732	0.99027	0.99676	0.15029	0.045979
A0M8Q6	0.37623	0.92545	0.065782	0.3627	0.41845	0.21283	0.41364	0.29139	0.00050008	NA	1.632e-05	0.070109	0.58971	0.11898	0.44793	0.089539	0.14703	0.95139	0.23272	0.048169	0.86121	0.055216	0.1045	0.0029089	0.0034198	0.033531	0.0018171	0.0082538	0.041826	0.0032856	0.20963	0.1006	0.18221	0.002074	0.049293	0.057729	0.074643	0.21202	0.0088274	0.019644	0.033531	0.17084	0.2002	0.00089323	0.073707	0.89328	0.62153	0.36965	0.27976
P35527	0.059017	0.24779	0.15731	0.53148	0.42329	0.22596	0.14703	0.42329	0.073108	0.023216	0.047064	0.27976	0.045316	0.076201	0.012195	0.09681	0.10648	0.040833	0.064385	0.017513	0.020207	0.056462	0.0012575	0.0037015	0.00024791	0.010071	0.022588	0.00044727	0.00058905	0.0050251	0.0016609	0.12787	0.061657	0.011092	0.00052839	0.014227	0.1085	0.052635	0.037044	0.025184	0.0014476	0.0085367	0.052786	0.001516	0.0098604	0.29533	0.25017	0.70364	0.23614
P36955	0.16807	0.31386	0.11261	0.18221	0.033531	0.012978	0.037044	0.011451	0.0082538	0.041826	0.060326	0.26103	0.092033	0.15731	0.059017	0.20645	0.067202	0.031873	0.012195	0.029507	0.067202	0.015111	0.0013818	0.00050008	0.0027915	0.0056113	0.0048412	0.00021879	NA	4.5946e-05	0.00012076	0.025867	0.00089323	0.015111	0.019093	0.059017	0.00058905	0.039278	0.002074	0.042836	0.00058905	0.00098693	0.016038	0.0016609	0.00063214	0.6627	0.82933	0.52432	0.18221
A0A075B6P5	0.65083	0.91194	0.098692	0.3451	0.24309	0.12116	0.026566	0.12561	0.00541	0.0082538	0.019644	0.67464	0.045316	0.16533	0.2396	0.63905	0.40885	0.043865	0.06301	0.021371	0.10648	0.024514	0.0048412	0.002074	0.0031558	0.020207	0.0094326	NA	0.00021879	0.00042267	0.0010368	0.0023601	0.017513	0.010743	0.0077106	0.060326	0.011818	0.0039279	0.016518	0.077783	0.051602	0.050438	0.037044	0.010743	0.0098604	0.50995	0.42816	0.70364	0.048169
P07225	0.2002	0.21749	0.91906	0.85481	0.94492	0.56454	0.22596	0.72312	0.41364	0.14206	0.049293	0.57575	0.1254	0.48363	0.2002	0.35825	0.16807	0.15211	0.094953	0.20645	0.17646	0.2993	0.28361	0.016518	0.021371	0.26471	0.12116	0.015569	0.009126	0.11683	0.076201	0.24661	0.014664	0.17084	0.084353	0.27976	0.24661	0.17439	0.17646	0.25017	0.11683	0.16263	0.45799	0.09681	0.013952	0.5814	0.81033	0.44351	0.88043
P01701	0.36718	0.66039	0.011818	0.015569	0.020783	0.0035584	0.0069503	0.055216	0.0025683	0.0018171	0.0041596	0.3854	0.16647	0.073108	0.056462	0.0017375	0.028749	0.11054	0.0067108	0.0034198	0.091318	1.486e-05	0.00072796	1.2679e-06	5.3816e-05	1.2679e-06	NA	0.0094326	0.0048412	0.0050251	0.03614	0.0027915	0.015111	0.012582	0.073108	0.061657	0.068644	0.020456	0.00089323	0.13484	0.006032	0.03028	0.028006	0.028749	0.026124	0.42816	0.65083	0.52432	0.89972
P06396	0.071597	0.45793	0.086056	0.72312	0.50463	0.32381	0.44294	0.28361	0.043865	0.00089323	0.0097475	0.13722	0.41579	0.038903	0.016518	0.14453	0.056462	0.45799	0.023216	0.006032	0.12337	0.27976	0.067202	0.011451	0.0037015	0.0074501	0.028749	0.010743	0.0016609	0.00055803	0.077783	0.62153	0.23614	0.0079785	0.0013818	0.0058186	0.012195	0.25458	0.015111	0.05399	0.002678	0.015569	0.038903	NA	0.0045482	0.28361	0.328	0.52432	0.0082538
Plac_Mal	0.1382	0.36761	0.1382	0.31732	0.58971	0.058224	0.073707	0.23417	0.16647	0.073707	0.11345	0.47049	0.0346	0.1382	0.013952	0.65362	0.2738	0.23417	0.1382	0.026124	0.1382	0.2738	0.058224	0.0018439	0.058224	0.013952	0.026124	0.0098604	0.00063214	0.0018439	0.006793	0.013952	0.0045482	0.19842	0.034708	0.23417	0.0045482	0.047719	0.026124	0.092033	0.0029491	0.019292	0.006793	0.0045482	NA	0.23417	0.2738	1	0.19842
P0DOX5	0.43306	0.61134	0.025867	0.13722	0.043865	0.059017	0.012582	0.99027	0.28361	0.048169	0.098692	0.17084	0.58971	0.011451	0.0074501	0.0138	0.00028022	0.027279	0.0067108	NA	6.776e-05	0.029507	0.0050251	0.0014476	0.012978	0.0012575	0.0034198	0.021371	0.029507	0.0058186	0.13484	0.048169	0.03986	0.13484	0.065782	0.028749	0.27976	0.089242	0.0077106	0.31551	0.064385	0.012582	0.018554	0.006032	0.026124	0.44294	0.82299	0.36965	0.20645
Q13790	0.086056	0.11302	0.16263	0.028006	0.18221	0.0079785	0.040833	0.094953	0.074643	0.20963	0.50995	0.5479	0.045316	0.5479	0.13722	0.53148	0.69269	0.0018996	0.19408	0.13484	0.11898	0.012978	9.7811e-05	0.012978	0.010071	0.022588	0.03614	0.0010368	0.00012076	0.0138	NA	0.0035584	0.0022613	0.027279	0.051602	0.12337	0.023858	0.028685	0.0138	0.014664	0.002166	0.016038	0.014227	0.077783	0.006793	0.13249	0.3808	0.8993	0.73541
A0A075B6I4	0.26103	0.99321	0.021973	0.15731	0.014227	0.05399	0.045979	0.009126	0.0048412	0.0032856	0.026566	0.067202	0.34052	0.035254	0.044912	0.19408	0.034384	0.15995	0.070109	0.0058186	0.12337	0.073108	0.0043221	0.0012575	0.021973	0.0032856	0.0050251	0.00042267	4.5946e-05	NA	0.0138	0.025867	0.006032	0.050438	0.011818	0.13017	0.00010501	0.039278	0.0048412	0.010071	0.0019852	0.0023601	0.0029089	0.00055803	0.0018439	0.53148	0.81033	0.30325	0.018028
P01721	0.68666	0.32689	0.031873	0.00089323	0.001199	NA	0.00052839	0.20645	0.10254	0.21283	0.37169	0.061657	0.045316	0.077783	0.13963	0.2396	0.2993	0.17646	0.3808	0.059017	0.18808	0.001199	0.002166	0.0030303	0.05399	0.045979	0.0035584	0.12116	0.012978	0.05399	0.0079785	0.0069503	0.0062518	0.19408	0.44793	0.75396	0.39938	0.14155	0.00035557	0.15211	0.023216	0.0048412	0.060326	0.32381	0.058224	0.22932	0.52067	0.8993	0.6627
A0A075B6H9	0.85481	0.57554	0.028006	0.24661	0.49408	0.37169	0.2002	0.42329	0.00084924	1.632e-05	NA	0.12787	0.58971	0.2993	0.3854	0.18808	0.14453	0.76639	0.15731	0.098692	0.56454	0.1045	0.26843	0.002678	0.0069503	0.048169	0.0041596	0.019644	0.060326	0.026566	0.50995	0.17932	0.37169	0.048169	0.11683	0.4041	0.17646	0.30213	0.0035584	0.06301	0.17084	0.57014	0.90616	0.0097475	0.11345	0.7109	0.79143	0.36965	0.39469
P04275	0.11683	0.22092	0.44294	0.091318	0.24309	0.077783	0.061657	0.20963	0.69269	0.48884	0.94492	0.42816	0.58971	0.16533	0.037044	0.64493	0.12561	0.0006909	0.13722	0.03614	0.067202	0.32381	0.034384	0.11471	0.13963	0.059017	0.21283	0.079389	0.012195	0.012582	0.0015871	0.21283	0.0032856	0.53148	0.46816	0.65676	0.041826	0.41203	0.073108	0.13249	0.081019	0.056462	0.064385	0.064385	0.019292	0.30331	0.75396	0.8993	0.65083
P04217	0.53693	0.8116	0.20645	0.033531	0.14206	0.033531	0.12116	0.091318	0.012195	0.11898	0.26843	0.56454	0.89323	0.87401	0.86761	0.79143	0.33223	0.13484	0.34078	0.18513	0.53148	0.087785	0.052786	0.067202	0.5424	0.2993	0.15995	0.012582	0.0138	0.0094326	0.0062518	0.0031558	0.0016609	0.68064	0.99676	0.73541	0.071597	0.54034	0.086056	0.22263	0.39003	0.50463	0.34945	0.33223	0.026124	0.68666	0.65676	0.19365	0.60419
P01714	0.55897	0.77215	0.01701	0.0032856	0.0062518	0.001199	0.004002	0.043865	0.0030303	0.055216	0.1045	0.45799	0.2738	0.37623	0.26843	0.0050251	0.067202	0.050438	0.0094326	0.029507	0.059017	NA	0.00020535	0.00012076	0.0015871	0.0014476	1.486e-05	0.024514	0.015111	0.073108	0.012978	0.0056113	0.023858	0.045979	0.36718	0.12116	0.52606	0.069158	0.018554	0.25017	0.025184	0.12116	0.081019	0.27976	0.2738	0.45799	0.39469	0.8993	0.83569
A0A087WSY6	0.62735	0.43186	0.27595	0.34078	0.23272	0.3808	0.18513	0.1085	0.091318	0.23272	0.15731	0.58706	0.6865	0.67464	0.23614	0.00541	0.0012575	0.011092	NA	0.0067108	0.014664	0.0094326	0.06301	0.0097475	0.032694	0.0011427	0.0067108	0.06301	0.012195	0.070109	0.19408	0.4041	0.042836	0.39003	0.2002	0.038903	0.17646	0.61055	0.21606	0.85481	0.19107	0.37169	0.24661	0.023216	0.1382	0.43799	0.70481	0.30325	0.34078
P35858	0.63905	0.47934	0.044912	0.15211	0.59275	0.328	0.071597	0.24661	0.0138	0.086056	0.13484	0.25376	0.78818	0.89972	0.93198	0.83569	0.32381	0.25017	0.34945	0.21606	0.48884	0.060326	0.25738	0.012195	0.50463	0.57014	0.29139	0.010743	0.074643	0.067202	0.060326	0.013384	0.029507	0.58706	0.85481	0.55897	0.328	0.41203	0.22932	0.064385	0.24309	0.80402	0.30735	0.4041	0.1382	0.88685	0.56454	0.084629	0.42816
A0A075B6K4	0.082674	0.59035	0.10254	0.21283	0.13484	0.05399	0.040833	0.22263	0.029507	0.0034198	0.0069503	0.328	0.03018	0.029507	0.006478	0.026566	0.13722	0.13484	0.032694	0.012978	0.028006	0.0015871	0.0011427	0.00065543	NA	0.00037686	5.3816e-05	0.0031558	0.0027915	0.021973	0.010071	0.098692	0.17932	3.3103e-05	0.017513	0.013384	0.16533	0.0039279	0.0044898	0.074643	0.0032856	0.016518	0.060326	0.0037015	0.058224	0.79772	0.68064	0.80005	0.52067
A0A075B6Q5	0.31551	0.29283	0.021973	0.0071967	0.0032856	0.002166	0.019644	0.13722	0.028006	0.1045	0.26843	0.31141	0.1254	0.13017	0.035254	0.020783	0.084353	0.0067108	0.06301	0.0050251	0.0052147	0.00020535	NA	0.0032856	0.0011427	0.00023297	0.00072796	0.0048412	0.0013818	0.0043221	9.7811e-05	0.0037015	0.020207	0.021371	0.017513	0.056462	0.13722	0.020456	0.0058186	0.048169	0.0018996	0.0030303	0.010071	0.067202	0.058224	0.1045	0.27595	0.61135	0.65676
A0A0C4DH36	0.55342	0.72358	0.0025683	0.0017375	0.0094326	0.00052839	NA	0.20963	0.20963	0.41364	0.2002	0.12561	0.03018	0.056462	0.016038	0.43799	0.23272	0.05399	0.18513	0.012582	0.0138	0.004002	0.019644	0.00035557	0.040833	0.025184	0.0069503	0.026566	0.037044	0.045979	0.040833	0.0058186	0.023858	0.47844	0.5424	0.95139	0.39938	0.014208	0.0019852	0.14955	0.093123	0.059017	0.056462	0.44294	0.073707	0.5814	0.85481	0.80005	0.66866
A0A075B6I1	0.57014	0.59035	0.00076666	NA	0.015569	0.00089323	0.0017375	0.18221	0.071597	0.3627	0.24661	0.11471	0.78818	0.94492	0.30331	0.17084	0.3451	0.086056	0.34078	0.13722	0.18513	0.0032856	0.0071967	0.012978	0.21283	0.023858	0.015569	0.3451	0.18221	0.15731	0.028006	0.012582	0.045979	0.76017	0.81033	0.76017	0.49934	0.41203	0.0025683	0.03028	0.091318	0.42816	0.26843	0.72312	0.31732	0.13484	0.55342	0.70364	0.49408
P25311	0.00023297	0.12316	0.018028	0.091318	0.093123	0.023216	0.093123	0.049293	0.065782	0.033531	0.17084	0.03028	0.065627	0.15731	0.0044898	0.031069	0.22263	0.22932	0.19107	0.064385	0.15469	0.025184	0.0018996	0.00072796	0.0032856	0.0023601	0.006032	0.051602	0.00058905	0.0019852	0.002166	0.079389	0.042836	0.0046628	0.0027915	0.0074501	0.0088274	0.020456	0.0069503	0.0003353	NA	0.00023297	0.00010501	0.002678	0.0029491	0.20963	0.3854	0.61135	0.30735
Q15485	0.002166	0.29283	0.017513	0.03028	0.21933	0.15211	0.14955	0.27595	0.10254	0.019644	0.06301	0.0006909	0.41579	0.69874	0.16807	0.33223	0.73541	0.48363	0.85481	0.31551	0.63319	0.25017	0.048169	0.023216	0.074643	0.16533	0.13484	0.077783	0.042836	0.010071	0.014664	0.087785	0.1085	0.024514	0.025867	0.18808	0.027279	0.069158	0.0035584	NA	0.0003353	0.03986	0.023858	0.05399	0.092033	0.63319	0.96434	0.15029	0.46816
P06312	0.17084	0.57554	0.00541	0.023858	0.074643	0.045979	0.025184	0.041826	0.019093	0.033531	0.048169	0.78515	0.2738	0.082674	0.0041596	0.0023601	0.022588	0.022588	0.0011427	0.0012575	0.015569	0.0014476	0.00023297	0.00019262	0.00037686	NA	1.2679e-06	0.020207	0.0056113	0.0032856	0.022588	0.025184	0.061657	0.060326	0.023858	0.03028	0.024514	0.039278	0.0097475	0.16533	0.0023601	0.037044	0.0097475	0.0074501	0.013952	0.082674	0.34078	0.36965	0.43799
P04070	0.071597	0.08177	0.23614	0.81033	0.46306	0.44793	0.5424	0.70481	0.28748	0.049293	0.11683	0.31141	0.1254	0.31965	0.084353	0.14453	0.58706	0.34078	0.2002	0.065782	0.15995	0.36718	0.017513	0.06301	0.017513	0.023858	0.073108	0.0077106	0.019093	0.011818	0.051602	0.26843	0.2993	0.0079785	NA	0.0014476	0.037044	0.028685	0.056462	0.025867	0.0027915	0.0056113	0.0082538	0.0013818	0.034708	0.06301	0.18808	0.44351	0.031069
P35542	0.81033	0.78197	0.040833	0.012582	0.1045	0.0069503	0.0058186	0.27595	0.035254	0.1006	0.17932	0.65676	0.092033	0.53693	0.53693	0.3854	0.53693	0.049293	0.4041	0.048169	0.27217	0.0056113	0.0037015	0.0013818	0.098692	0.025184	0.0027915	0.0023601	0.025867	0.025867	0.0035584	NA	0.0014476	0.16807	0.26843	0.36718	0.068644	0.0062512	0.011818	0.087785	0.079389	0.10648	0.022588	0.62153	0.013952	0.45799	0.7109	0.70364	0.81665
P0C0L4	0.29139	0.079205	0.47844	0.086056	0.26103	0.17646	0.05399	0.41845	0.717	0.95139	0.76639	0.63905	0.78818	0.77263	0.26471	0.13017	0.091318	NA	0.011092	0.027279	0.016518	0.050438	0.0067108	0.091318	0.13484	0.022588	0.11054	0.043865	0.031873	0.15995	0.0018996	0.049293	0.0031558	0.58706	0.34078	0.15995	0.17084	0.30213	0.16263	0.48363	0.22932	0.14955	0.11261	0.45799	0.23417	0.22263	0.69874	0.084629	0.69874
P01709	0.094953	0.30323	0.0056113	0.010071	0.26843	0.14955	0.13017	0.79143	0.10254	0.061657	0.16533	0.038903	1	0.72926	0.77263	0.12561	0.42816	0.19107	0.72312	0.079389	0.45799	0.082674	0.041826	0.015111	0.3627	0.13963	0.089539	0.091318	0.19107	0.074643	0.050438	0.0018996	0.052786	0.15211	0.11261	0.074643	0.13249	0.14155	0.011451	0.00031601	0.021973	0.18513	0.029507	0.328	0.19842	0.4041	0.89972	0.70364	0.90616
A0A075B6R9	0.66866	0.60531	0.20645	0.3451	0.032694	0.2993	0.23272	0.53693	0.23614	0.14703	0.14453	0.19408	0.2738	0.13017	0.13249	0.00047306	NA	0.091318	0.0012575	0.00028022	0.0069503	0.067202	0.084353	0.020207	0.13722	0.022588	0.028749	0.40885	0.067202	0.034384	0.69269	0.53693	0.047064	0.65676	0.58706	0.18513	0.46816	0.91919	0.11898	0.73541	0.22263	0.11898	0.3854	0.056462	0.2738	0.70481	0.45295	0.52432	0.77888
Q00889	0.028006	0.51797	0.018028	0.031069	0.20963	0.30735	0.18513	0.41364	0.057729	0.052786	0.11898	0.014227	0.89323	0.50995	0.67464	0.19408	0.44793	0.31551	0.48363	0.18513	0.27976	0.048169	0.055216	0.025867	0.14703	0.27217	0.19408	0.061657	0.086056	0.074643	0.03028	0.064385	0.14453	0.035254	0.12787	0.052786	0.20645	0.11326	0.037044	6.776e-05	0.011818	0.27976	0.055216	0.15469	0.36468	0.95139	0.90616	0.11413	0.35384
O43184	0.60419	0.45265	0.5814	0.13249	0.24661	0.34078	0.11683	0.52606	0.40885	0.13484	0.22596	0.85481	0.89323	0.68666	0.76639	0.36718	0.45295	0.0056113	0.11898	0.077783	0.31965	0.15731	0.10254	0.19408	0.048169	0.071597	0.055216	0.019644	0.17084	0.10648	0.071597	0.11054	0.073108	0.076201	0.26843	0.24661	0.089539	0.11326	0.031873	0.23272	0.6627	0.3808	0.2993	0.25376	0.71992	0.86121	0.16263	0.44351	0.80402
P00746	0.85481	0.31817	0.006478	0.071597	0.15731	0.10254	0.20963	0.0035584	NA	0.00050008	0.00084924	0.46816	0.58971	0.48363	0.81665	0.20331	0.23614	0.717	0.091318	0.28361	0.89328	0.0030303	0.028006	0.0031558	0.029507	0.019093	0.0025683	0.00541	0.0082538	0.0048412	0.074643	0.035254	0.17084	0.084353	0.28748	0.37169	0.05399	0.41203	0.032694	0.10254	0.065782	0.49408	0.47844	0.043865	0.16647	0.60995	0.21933	0.084629	0.34945
P02751	0.44294	0.91194	0.29139	0.31551	0.031873	0.028749	0.10254	0.0097475	0.0097475	0.016518	0.15731	0.74158	0.1254	0.15731	0.19408	0.28748	0.23614	0.13249	0.037044	0.031069	0.15469	0.006478	0.002166	0.00541	0.0034198	0.0050251	0.001516	0.00024791	7.8669e-05	0.00023297	0.0019852	0.0052147	0.0085367	0.0022613	0.06301	0.038903	0.0025683	0.002364	0.047064	0.20963	0.011092	0.010743	0.0019852	0.014227	0.0045482	0.80402	0.72926	0.61135	0.098692
P13645	0.21933	0.51516	0.50463	0.94492	0.5479	0.9773	0.26471	0.25738	0.09681	0.10254	0.021973	0.88043	0.78818	0.88685	0.58706	0.041826	0.076201	0.1006	0.0013184	0.13484	0.15211	0.051602	0.26843	0.010071	0.0138	0.073108	0.035254	0.011092	0.014227	0.13484	0.24661	0.30331	0.1006	0.044912	0.067202	0.011092	0.11471	0.11326	0.16533	0.33649	0.15211	0.35384	0.33649	0.079389	0.31732	0.39938	0.46306	0.70364	0.4041
Peripheral_IL10	0.046298	NA	0.40411	0.59035	0.90183	0.32689	0.72358	0.38696	0.31817	0.92545	0.57554	0.57554	0.8883	0.37496	0.92207	0.10871	0.60531	0.079205	0.43186	0.61134	0.69174	0.77215	0.29283	0.66974	0.59035	0.57554	0.66039	0.91194	0.31386	0.99321	0.11302	0.78197	0.060762	0.38214	0.08177	0.084395	0.56673	0.87346	0.27465	0.29283	0.12316	0.097465	0.30113	0.45793	0.36761	0.19127	0.74937	0.021323	0.1897
A0A075B6J9	0.045979	0.039877	0.47329	0.3808	0.88685	0.33649	0.78515	0.77263	0.94492	0.59275	0.77263	0.037044	0.58971	0.91261	0.36718	0.58706	0.81033	0.44793	0.72312	0.80402	0.75396	0.69269	0.44294	0.69874	0.59846	0.86761	0.58706	0.49408	0.12787	0.37623	0.031873	0.77263	0.43799	0.37623	0.15995	0.5479	0.37169	0.76055	0.081019	0.010403	0.073108	0.15995	0.5814	0.059017	0.23417	0.2396	0.59275	0.24457	0.57014
P01042	0.082674	0.57554	0.056462	0.11471	0.025867	0.061657	0.12561	0.94492	0.46816	0.070109	0.12787	NA	0.78818	0.17084	0.18221	0.29533	0.19408	0.63905	0.58706	0.17084	0.44294	0.45799	0.31141	0.093123	0.328	0.78515	0.3854	0.67464	0.26103	0.067202	0.5479	0.65676	0.31965	0.17646	0.31141	0.65083	0.60419	0.47404	0.0069503	0.0006909	0.03028	0.023216	0.19408	0.13722	0.47049	0.58706	0.50995	0.084629	0.5479
P0DML3	0.87074	0.95419	0.16647	0.15708	0.14307	0.20621	0.39678	0.022197	0.0005992	0.010693	0.016451	0.44769	0.41555	0.86754	0.82607	0.75694	0.9546	0.56155	0.55045	0.64771	0.87395	0.11556	0.026474	0.05887	0.10041	0.11663	0.042206	0.0008204	0.0054785	0.0018439	0.013741	0.0079375	0.05887	0.033005	0.025434	0.3921	0.0018853	0.052496	0.030572	0.010693	0.065627	0.21744	0.17481	0.1288	0.091849	0.70467	0.70163	0.24432	0.22907
P02649	0.12561	0.3425	0.88685	0.83569	0.717	0.35384	0.39938	0.60419	0.82299	0.2396	0.60419	0.77888	0.49912	0.052786	0.22596	0.35384	0.328	0.081019	0.25738	0.05399	0.52067	0.46306	0.35384	0.25376	0.27595	0.2002	0.24309	0.18513	0.33649	0.098692	0.22596	0.45295	0.076201	0.25738	0.26471	0.065782	0.2396	0.30213	0.69269	0.68666	0.20645	0.055216	0.0062518	0.1006	0.16647	0.26471	0.95786	0.30325	0.3627
P00450	0.040833	0.097465	0.22932	0.42816	0.006478	0.0048412	0.059017	0.34945	0.49408	0.17084	0.57014	0.023216	0.03018	0.00541	0.0082538	0.098692	0.11898	0.14955	0.37169	0.012582	0.061657	0.12116	0.0030303	0.01701	0.016518	0.037044	0.03028	0.050438	0.00098693	0.0023601	0.016038	0.10648	0.025867	0.0088274	0.0056113	0.019093	0.029507	0.014208	0.0044898	0.03986	0.00023297	NA	0.00031601	0.015569	0.019292	0.56454	0.81665	0.80005	0.33223
P01860	0.13484	0.10871	0.17646	0.17084	0.059017	0.2396	0.43799	0.48363	0.20331	0.089539	0.18808	0.29533	0.49912	0.49934	0.2396	NA	0.00047306	0.13017	0.00541	0.0138	0.082674	0.0050251	0.020783	0.014664	0.026566	0.0023601	0.0017375	0.63905	0.20645	0.19408	0.53148	0.3854	0.14453	0.13017	0.14453	0.009126	0.59846	0.61055	0.12337	0.33223	0.031069	0.098692	0.13722	0.14453	0.65362	0.62153	0.83569	0.11413	0.56454
weight	0.26843	0.63875	0.40885	0.66866	0.36718	0.3854	0.03028	0.076201	0.34945	0.717	0.64493	0.52606	0.092033	0.31965	0.052786	0.5424	0.21606	0.00050008	0.0058186	0.037965	0.013384	0.12116	0.028749	0.021371	0.045979	0.016038	0.086056	0.00042267	0.00055803	0.012195	0.004002	0.048169	0.011092	0.27217	0.056462	0.086056	0.0097475	0.014208	0.2396	0.50463	0.074643	0.051602	0.01701	0.089539	0.0098604	0.53148	0.89972	0.52432	0.11898
P00747	0.99027	0.47125	0.1045	0.15469	0.42329	0.44793	0.025184	0.86121	0.23272	0.20331	0.22596	0.98379	0.89323	0.22596	0.34078	0.041826	0.042836	0.028006	0.045979	0.0138	0.043865	0.0067108	0.1045	0.031069	0.057729	0.050438	0.027279	0.11054	0.72926	0.48363	0.49408	0.13484	0.32381	0.63319	0.98379	0.39938	0.52606	0.41203	0.39003	0.89328	0.86121	0.99676	0.65676	0.72312	0.92871	0.76017	0.81665	0.30325	0.75396
P51884	0.47329	0.22614	0.91906	0.37623	0.21606	0.35825	0.70481	0.20645	0.14453	0.26843	0.93845	0.42329	0.58971	0.52606	0.51529	0.16263	0.53693	0.35384	0.50463	0.98379	0.93198	0.06301	0.045979	0.61573	0.37169	0.68064	0.51529	0.39469	0.27217	0.32381	0.06301	0.717	0.2002	0.23614	0.3808	0.33649	0.97082	0.83914	0.9773	0.2002	0.17646	0.49934	0.47329	0.56454	0.85794	0.41845	0.32381	0.70364	0.97082
P11226	0.47844	0.64182	0.2396	0.39469	0.42816	0.7109	0.68064	0.20331	0.00028022	0.016038	0.0017375	0.89328	0.89323	0.48363	0.46816	0.60995	0.67464	0.74158	0.18513	0.56454	0.7109	0.082674	0.098692	0.10254	0.087785	0.24309	0.093123	0.0019852	0.035254	0.068644	0.12787	0.074643	0.33649	0.067202	0.09681	0.34078	0.14703	0.25458	0.12787	0.18513	0.45295	0.96434	0.99027	0.17364	0.41579	0.83569	0.52067	0.30325	0.25376
A0A087WSY4	0.41364	0.40411	NA	0.00076666	0.086056	0.031873	0.0025683	0.14453	0.006478	0.065782	0.028006	0.056462	0.34052	0.15469	0.034384	0.17646	0.20645	0.47844	0.27595	0.025867	0.11471	0.01701	0.021973	0.0011427	0.10254	0.00541	0.011818	0.098692	0.11261	0.021973	0.16263	0.040833	0.42816	0.45799	0.23614	0.48884	0.24309	0.21202	0.0034198	0.017513	0.018028	0.22932	0.1045	0.086056	0.1382	0.12116	0.13722	0.19365	0.26103
P36980	0.23272	0.054748	0.55342	0.055216	0.328	0.060326	0.19713	0.28748	0.19107	0.51529	0.3627	0.92552	0.065627	0.50463	0.64493	0.51529	0.52606	0.057729	0.51529	0.96434	0.50995	0.033531	0.006478	0.11471	0.01701	0.12337	0.070109	0.041826	0.018554	0.4041	0.00019262	0.028749	0.074643	0.028006	0.077783	0.32381	0.18808	0.039278	0.037044	0.050438	0.044912	0.18221	0.31965	0.65083	0.23417	0.44294	0.76639	0.61135	0.39938
N: length	0.98669	0.98433	0.44348	0.74769	0.32785	0.54857	0.28433	0.52892	0.179	0.37738	0.28236	0.35664	0.20337	0.13717	0.33437	0.95676	0.27647	0.18196	0.28038	0.19414	0.11303	0.51785	0.11091	0.23738	0.17607	0.6272	0.71613	0.003074	0.0071792	0.032051	0.081462	0.66044	0.3046	0.29436	0.048338	0.3046	0.28433	0.46229	0.21339	0.3454	0.29436	0.062251	0.61231	0.053093	0.3276	0.87731	0.61231	0.43138	0.05127
P02790	0.0048412	0.30113	0.1045	0.26843	0.071597	0.060326	0.056462	0.11898	0.47844	0.2002	0.90616	0.19408	0.092033	0.13484	0.016518	0.13722	0.3854	0.11261	0.24661	0.018554	0.094953	0.081019	0.010071	0.011092	0.060326	0.0097475	0.028006	0.037044	0.016038	0.0029089	0.014227	0.022588	0.03028	0.024514	0.0082538	0.0052147	0.0088274	0.00073101	0.093123	0.023858	0.00010501	0.00031601	NA	0.038903	0.006793	0.22263	0.65083	0.8993	0.082674
P08697	0.45295	0.69174	0.11471	0.18513	0.043865	0.18808	0.0138	0.90616	0.89328	0.86121	0.56454	0.44294	0.41579	0.10254	0.001516	0.082674	0.0069503	0.016518	0.014664	6.776e-05	NA	0.059017	0.0052147	0.042836	0.028006	0.015569	0.091318	0.10648	0.067202	0.12337	0.11898	0.27217	0.22263	0.3854	0.15995	0.16533	0.88685	0.069158	0.12116	0.63319	0.15469	0.061657	0.094953	0.12337	0.1382	0.65083	0.7109	0.36965	0.24661
A2NJV5	0.037044	0.38214	0.45799	0.76017	0.25017	0.19408	0.47844	0.43799	0.084353	0.002074	0.048169	0.17646	0.092033	0.17646	0.19713	0.13017	0.65676	0.58706	0.39003	0.13484	0.3854	0.045979	0.021371	0.037965	3.3103e-05	0.060326	0.012582	0.010743	0.015111	0.050438	0.027279	0.16807	0.37623	NA	0.0079785	0.00055803	0.087785	0.002364	0.022588	0.024514	0.0046628	0.0088274	0.024514	0.0079785	0.19842	0.73541	0.87401	0.70364	0.34078
P68133	0.032694	0.16438	0.079389	0.20331	0.43306	0.16533	0.81665	0.14955	0.11683	0.10254	0.42816	0.22596	0.78818	0.99027	0.39469	0.010403	0.45799	0.78515	0.23272	0.50463	0.9773	0.057729	0.17364	0.047064	0.26103	0.050438	0.050438	0.90616	0.28361	0.25376	0.39938	0.53693	0.43306	0.18808	0.073108	0.034384	0.35825	0.68414	0.328	0.098692	0.0011427	0.17932	0.025867	0.091318	0.19842	0.056462	0.064385	0.8993	0.65083
Q03591	0.7109	0.19127	0.12116	0.13484	0.81033	0.22932	0.5814	0.77263	0.60995	0.89328	0.7109	0.58706	0.41579	0.79772	0.36718	0.62153	0.70481	0.22263	0.43799	0.44294	0.65083	0.45799	0.1045	0.49934	0.79772	0.082674	0.42816	0.50995	0.6627	0.53148	0.13249	0.45799	0.6627	0.73541	0.06301	0.47329	0.69269	0.83914	0.55897	0.63319	0.20963	0.56454	0.22263	0.28361	0.23417	NA	0.00026365	0.24457	0.56454
A0A0C4DH26	0.0138	0.084395	0.48884	0.76017	0.69874	0.75396	0.95139	0.81033	0.37169	0.057729	0.4041	0.65083	0.58971	0.46816	0.25017	0.009126	0.18513	0.15995	0.038903	0.028749	0.16533	0.12116	0.056462	0.070109	0.013384	0.03028	0.061657	0.060326	0.059017	0.13017	0.12337	0.36718	0.37169	0.00055803	0.0014476	NA	0.11898	0.069158	0.24309	0.18808	0.0074501	0.019093	0.0052147	0.0058186	0.23417	0.47329	0.74776	0.36965	0.21283
P02753	0.10254	0.56673	0.24309	0.49934	0.328	0.39938	0.39938	0.0041596	0.05399	0.074643	0.17646	0.60419	0.49912	0.50995	0.28361	0.59846	0.46816	0.17084	0.17646	0.27976	0.88685	0.52606	0.13722	0.049293	0.16533	0.024514	0.068644	0.011818	0.00058905	0.00010501	0.023858	0.068644	0.019644	0.087785	0.037044	0.11898	NA	0.069158	0.045979	0.027279	0.0088274	0.029507	0.0088274	0.012195	0.0045482	0.69269	0.55897	0.44351	0.1045
P01699	0.93845	0.90183	0.086056	0.015569	NA	0.001199	0.0094326	0.073108	0.15731	0.41845	0.49408	0.025867	0.6865	0.14453	0.22263	0.059017	0.032694	0.26103	0.23272	0.043865	0.043865	0.0062518	0.0032856	0.044912	0.13484	0.074643	0.020783	0.24309	0.033531	0.014227	0.18221	0.1045	0.047064	0.25017	0.46306	0.69874	0.328	0.11326	0.015111	0.21933	0.093123	0.006478	0.071597	0.50463	0.58971	0.81033	0.48363	0.61135	0.62735
P61769	0.1006	0.10247	0.48363	0.67464	0.55897	0.77888	0.58706	0.87401	0.91261	0.65083	0.72312	0.74158	0.21581	0.75396	0.6627	0.17084	0.16807	0.62735	0.68666	0.84206	0.9773	0.55342	0.42816	0.89328	0.50463	0.84843	0.56454	0.13249	0.089539	0.29139	0.0094326	0.76639	0.42329	0.079389	0.045979	0.22596	0.1045	0.25458	0.65083	0.1085	0.11261	0.18513	0.12787	0.087785	0.058224	0.35825	0.39003	0.44351	0.12561
P01008	NA	0.046298	0.41364	0.57014	0.93845	0.68666	0.55342	0.48363	0.85481	0.37623	0.85481	0.082674	0.41579	0.7109	0.027279	0.13484	0.66866	0.29139	0.62735	0.43306	0.45295	0.55897	0.31551	0.13249	0.082674	0.17084	0.36718	0.65083	0.16807	0.26103	0.086056	0.81033	0.328	0.037044	0.071597	0.0138	0.10254	0.11326	0.25017	0.002166	0.00023297	0.040833	0.0048412	0.071597	0.1382	0.7109	0.70481	0.8993	0.7109
chest	0.03212	0.41955	0.18846	0.63389	0.22871	0.20237	0.036481	0.13683	0.3944	0.51694	0.57843	0.60444	0.01717	0.11619	0.018018	0.5115	0.51694	0.011361	0.14174	0.075204	0.057956	0.18998	0.021114	0.0278	0.014833	0.029704	0.097862	0.0025289	0.00042461	0.014386	0.0031188	0.08088	0.085122	0.019943	0.013314	0.012903	0.0028706	0.0019057	0.032958	0.080051	0.0052951	0.00095374	0.0034536	0.0423	0.03637	0.70666	0.70666	1	0.1572
Q9UQ72	0.24309	0.4293	0.21933	0.089539	0.023858	0.328	0.39938	0.021973	0.14206	0.52606	0.75396	0.90616	0.89323	0.95786	0.19713	0.018554	0.20331	0.043865	0.012582	0.20331	0.047064	0.011818	0.0012575	0.21606	0.031069	0.0038494	0.050438	0.18221	0.064385	0.076201	0.047064	0.61573	0.39469	0.11898	0.051602	0.074643	0.22263	0.21202	0.37623	0.26843	0.038903	0.19408	0.073108	0.14703	0.78818	0.15995	0.42329	0.80005	0.24661
P04278	0.027279	0.92207	0.034384	0.30331	0.22263	0.13963	0.016038	0.48363	0.81665	0.44793	0.3854	0.18221	0.019292	0.0010368	NA	0.2396	0.13249	0.26471	0.23614	0.0074501	0.001516	0.26843	0.035254	0.023216	0.006478	0.0041596	0.056462	0.2396	0.059017	0.044912	0.13722	0.53693	0.55342	0.19713	0.084353	0.25017	0.28361	0.028685	0.064385	0.16807	0.0044898	0.0082538	0.016518	0.016518	0.013952	0.36718	0.46306	0.8993	0.18513
A0A0C4DH38	0.059017	0.32033	0.62153	0.2396	0.66866	0.19408	0.81665	0.16533	0.14955	0.18808	0.79772	0.21933	0.58971	0.79143	0.81033	0.97082	0.74776	0.35384	0.46816	0.76639	0.34945	0.3627	0.2002	0.30331	0.43799	0.78515	0.50463	0.27595	0.076201	0.18513	0.0052147	0.059017	0.05399	0.082674	0.91261	0.45799	0.043865	0.41203	0.17364	0.00541	0.038903	0.20331	0.18808	0.61573	0.23417	0.75396	0.48363	0.15029	0.37623
P01019	0.52067	0.88836	0.64493	0.88685	0.57014	0.80402	0.74158	0.52067	0.328	0.48363	0.95139	0.3627	0.58971	0.14703	0.44793	0.14453	0.14955	0.14453	0.16807	0.12561	0.2396	0.24661	0.052786	0.3627	0.42329	0.079389	0.19713	0.13017	0.48363	0.14206	0.47844	0.31141	0.3808	0.89972	0.14453	0.3808	0.81033	0.76055	0.68666	0.63319	0.59846	0.4041	0.33649	0.48884	0.47049	0.064385	0.079389	0.084629	0.51529
Q4LDE5	0.65083	0.53495	0.56454	0.44294	0.18513	0.042836	0.1085	0.43799	0.28361	0.21933	0.37623	0.65083	0.045316	0.13017	0.50463	0.81033	0.78515	0.11054	0.9773	0.22596	0.76639	0.26843	0.06301	0.081019	0.09681	0.17646	0.049293	0.020207	0.017513	0.05399	0.021973	0.0011427	0.021371	0.042836	0.34078	0.328	0.010743	0.014208	0.010403	0.19713	0.16533	0.0094326	0.098692	0.51529	0.073707	0.63905	0.15995	0.70364	0.56454
A0A0J9YX35	0.70481	0.74937	0.13722	0.55342	0.48363	0.52067	0.85481	0.79143	0.21933	0.62153	0.79143	0.50995	0.16647	0.74158	0.46306	0.83569	0.45295	0.69874	0.70481	0.82299	0.7109	0.39469	0.27595	0.53693	0.68064	0.34078	0.65083	0.42816	0.82933	0.81033	0.3808	0.7109	0.5479	0.87401	0.18808	0.74776	0.55897	0.91919	0.81033	0.96434	0.3854	0.81665	0.65083	0.328	0.2738	0.00026365	NA	0.8993	0.20963
smallhead	0.11326	0.87346	0.21202	0.41203	0.11326	0.14155	0.014208	0.30213	0.41203	0.21202	0.30213	0.47404	0.0027953	0.14155	0.028685	0.61055	0.91919	0.30213	0.61055	0.089242	0.069158	0.069158	0.020456	0.020456	0.0039279	0.039278	0.020456	0.0039279	0.039278	0.039278	0.028685	0.0062512	0.21202	0.002364	0.028685	0.069158	0.069158	NA	0.069158	0.069158	0.020456	0.014208	0.00073101	0.25458	0.047719	0.83914	0.91919	1	0.17439
P01009	0.7109	0.37496	0.15469	0.94492	0.14453	0.077783	0.056462	0.68666	0.48363	0.11898	0.2993	0.17084	0.019292	NA	0.0010368	0.49934	0.13017	0.77263	0.67464	0.011451	0.10254	0.37623	0.13017	0.086056	0.029507	0.082674	0.073108	0.16533	0.15731	0.035254	0.5479	0.53693	0.7109	0.17646	0.31965	0.46816	0.50995	0.14155	0.089539	0.69874	0.15731	0.00541	0.13484	0.038903	0.1382	0.79772	0.74158	0.8993	0.25376
P11465	0.55897	0.079205	0.79772	0.53148	0.328	0.95139	0.63905	0.78515	0.90616	0.77888	0.93198	0.85481	0.49912	0.50463	0.82933	0.28361	0.25376	0.0014476	0.31965	0.34945	0.35825	0.77263	0.17646	0.60995	0.72926	0.34945	0.53148	0.22932	0.16263	0.26471	0.14206	0.12116	0.026566	0.70481	0.34078	0.34945	0.049293	0.41203	0.27217	0.3451	0.6627	0.25017	0.44294	0.92552	0.71992	0.7109	0.020783	0.11413	0.44793
A0A0C4DH24	0.48363	0.38696	0.14453	0.18221	0.073108	0.20645	0.20963	NA	0.0035584	0.29139	0.42329	0.94492	0.58971	0.68666	0.48363	0.48363	0.53693	0.41845	0.1085	0.99027	0.90616	0.043865	0.13722	0.073108	0.22263	0.041826	0.055216	0.12561	0.011451	0.009126	0.094953	0.27595	0.12787	0.43799	0.70481	0.81033	0.0041596	0.30213	0.40885	0.27595	0.049293	0.34945	0.11898	0.28361	0.23417	0.77263	0.79143	0.084629	0.26843
microcephaly	0.41579	0.8883	0.34052	0.78818	0.6865	0.045316	0.03018	0.58971	0.58971	0.58971	0.58971	0.78818	NA	0.019292	0.019292	0.49912	0.2738	0.78818	0.6865	0.58971	0.41579	0.2738	0.1254	0.092033	0.03018	0.2738	0.16647	0.045316	0.092033	0.34052	0.045316	0.092033	0.58971	0.092033	0.1254	0.58971	0.49912	0.0027953	0.16647	0.41579	0.065627	0.03018	0.092033	0.41579	0.0346	0.41579	0.16647	1	0.58971
Peripheral_IL8	0.7109	0.1897	0.26103	0.49408	0.62735	0.6627	0.66866	0.26843	0.34945	0.27976	0.39469	0.5479	0.58971	0.25376	0.18513	0.56454	0.77888	0.69874	0.34078	0.20645	0.24661	0.83569	0.65676	0.53148	0.52067	0.43799	0.89972	0.048169	0.18221	0.018028	0.73541	0.81665	0.76017	0.34078	0.031069	0.21283	0.1045	0.17439	0.81033	0.46816	0.30735	0.33223	0.082674	0.0082538	0.19842	0.56454	0.20963	0.084629	NA
Rohrer index	0.41364	0.8116	0.62735	0.36718	0.81033	0.62735	0.094953	0.10254	0.80402	0.76017	0.82933	0.050438	0.49912	0.95139	0.23272	0.37169	0.48363	0.0037015	0.014227	0.19713	0.17932	0.14206	0.26471	0.11261	0.24661	0.0097475	0.059017	0.18513	0.2002	0.3808	0.14206	0.055216	0.070109	0.84206	0.82299	0.34945	0.070109	0.069158	0.717	0.717	0.45295	0.70481	0.071597	0.83569	0.11345	0.5424	0.70481	0.11413	0.96434
Peripheral_TNF	0.8993	0.021323	0.19365	0.70364	0.61135	0.8993	0.80005	0.084629	0.084629	0.36965	0.36965	0.084629	1	0.8993	0.8993	0.11413	0.52432	0.084629	0.30325	0.36965	0.36965	0.8993	0.61135	0.8993	0.80005	0.36965	0.52432	0.70364	0.52432	0.30325	0.8993	0.70364	0.52432	0.70364	0.44351	0.36965	0.44351	1	0.70364	0.15029	0.61135	0.80005	0.8993	0.52432	1	0.24457	0.8993	NA	0.084629
Peripheral_IL6	0.89323	0.0069404	0.26817	0.52045	0.95136	0.42062	0.43528	0.22739	0.15972	0.095691	0.055693	0.87716	0.78807	0.15188	0.32564	0.37597	0.59541	0.7819	0.38284	0.22739	0.57274	0.80076	0.74763	0.36245	0.358	0.43528	0.57555	0.037389	0.2776	0.036931	0.91579	0.81656	0.82607	0.38054	0.62717	0.65956	0.05446	0.19236	0.55045	0.68048	0.94165	0.96432	0.53672	0.04374	0.29482	0.30104	0.70467	0.042748	0.0008204
P20851	0.31551	0.06651	0.12787	0.03614	0.23272	0.013384	0.035254	0.57014	0.06301	0.006032	0.01701	0.089539	0.58971	0.48884	0.35825	0.1006	0.055216	0.052786	0.021973	0.010071	0.15995	0.021371	0.031873	0.00058905	0.031069	0.044912	0.0088274	0.0071967	0.006478	0.012195	0.011451	0.045979	0.00031601	0.16263	0.044912	0.2002	0.2002	0.47404	0.0019852	0.041826	0.03986	0.09681	0.15211	0.0088274	0.0098604	0.17932	0.44793	0.70364	0.63905
[truncated: 39 more columns]

## Sheet: newborn-headcircumference
Protein Name	correlation	Protein id	p-value
Alpha-2-antiplasmin OS=Homo sapiens OX=9606 GN=SERPINF2 PE=1 SV=3	-0.50552	P08697	0.032344
Apolipoprotein C-II OS=Homo sapiens OX=9606 GN=APOC2 PE=1 SV=1	0.48672	P02655	0.040524
Apolipoprotein F OS=Homo sapiens OX=9606 GN=APOF PE=1 SV=2	-0.76977	Q13790	0.00018708
Attractin OS=Homo sapiens OX=9606 GN=ATRN PE=1 SV=2	0.73635	O75882	0.00049295
Beta-Ala-His dipeptidase OS=Homo sapiens OX=9606 GN=CNDP1 PE=1 SV=4	0.68517	Q96KN2	0.0017017
Biotinidase OS=Homo sapiens OX=9606 GN=BTD PE=1 SV=2	0.5755	P43251	0.012454
C4b-binding protein beta chain OS=Homo sapiens OX=9606 GN=C4BPB PE=1 SV=1	0.72381	P20851	0.00068415
Carboxypeptidase N subunit 2 OS=Homo sapiens OX=9606 GN=CPN2 PE=1 SV=3	0.73948	P22792	0.0004529
Ceruloplasmin OS=Homo sapiens OX=9606 GN=CP PE=1 SV=1	-0.69457	P00450	0.0013806
Chorionic somatomammotropin hormone 2 OS=Homo sapiens OX=9606 GN=CSH2 PE=1 SV=1	0.59461	P0DML3	0.0092518
Complement C1r subcomponent-like protein OS=Homo sapiens OX=9606 GN=C1RL PE=1 SV=2	0.60161	Q9NZP8	0.0082594
Complement C4-A OS=Homo sapiens OX=9606 GN=C4A PE=1 SV=2	-0.47836	P0C0L4	0.044631
Complement factor H-related protein 2 OS=Homo sapiens OX=9606 GN=CFHR2 PE=1 SV=1	0.6225	P36980	0.0057974
Fibronectin OS=Homo sapiens OX=9606 GN=FN1 PE=1 SV=5	0.67159	P02751	0.0022725
Ficolin-2 OS=Homo sapiens OX=9606 GN=FCN2 PE=1 SV=2	-0.59848	Q15485	0.0086921
Gelsolin OS=Homo sapiens OX=9606 GN=GSN PE=1 SV=1	-0.53581	P06396	0.021913
Hemopexin OS=Homo sapiens OX=9606 GN=HPX PE=1 SV=2	-0.62041	P02790	0.0060128
Immunoglobulin gamma-1 heavy chain OS=Homo sapiens OX=9606 PE=1 SV=2	-0.52328	P0DOX5	0.025849
Immunoglobulin heavy variable 3-15 OS=Homo sapiens OX=9606 GN=IGHV3-15 PE=3 SV=1	-0.7447	A0A0B4J1V0	0.00039222
Immunoglobulin heavy variable 3-64 OS=Homo sapiens OX=9606 GN=IGHV3-64 PE=3 SV=1	-0.70919	A0A075B6Q5	0.00098194
Immunoglobulin kappa variable 2-28 OS=Homo sapiens OX=9606 GN=IGKV2-28 PE=3 SV=1	-0.78126	A0A075B6P5	0.00012919
Immunoglobulin kappa variable 2-29 OS=Homo sapiens OX=9606 GN=IGKV2-29 PE=3 SV=2	-0.55461	A2NJV5	0.016907
Immunoglobulin kappa variable 4-1 OS=Homo sapiens OX=9606 GN=IGKV4-1 PE=1 SV=1	-0.54521	P06312	0.019282
Immunoglobulin lambda constant 7 OS=Homo sapiens OX=9606 GN=IGLC7 PE=1 SV=3	-0.47732	A0M8Q6	0.045165
Immunoglobulin lambda variable 10-54 OS=Homo sapiens OX=9606 GN=IGLV10-54 PE=3 SV=1	-0.71546	A0A075B6I4	0.00084329
Immunoglobulin lambda variable 1-51 OS=Homo sapiens OX=9606 GN=IGLV1-51 PE=1 SV=2	-0.62459	P01701	0.0055882
Immunoglobulin lambda variable 3-10 OS=Homo sapiens OX=9606 GN=IGLV3-10 PE=3 SV=2	-0.67994	A0A075B6K4	0.0019052
Immunoglobulin lambda variable 3-19 OS=Homo sapiens OX=9606 GN=IGLV3-19 PE=1 SV=2	-0.56819	P01714	0.013891
Immunoglobulin lambda variable 3-25 OS=Homo sapiens OX=9606 GN=IGLV3-25 PE=1 SV=2	-0.63712	P01717	0.0044583
Immunoglobulin lambda variable 3-27 OS=Homo sapiens OX=9606 GN=IGLV3-27 PE=1 SV=2	0.76559	P01718	0.00021295
Immunoglobulin lambda variable 6-57 OS=Homo sapiens OX=9606 GN=IGLV6-57 PE=1 SV=2	-0.56923	P01721	0.013678
Immunoglobulin lambda-like polypeptide 1 OS=Homo sapiens OX=9606 GN=IGLL1 PE=1 SV=1	-0.77708	P15814	0.00014817
Insulin-like growth factor-binding protein 3 OS=Homo sapiens OX=9606 GN=IGFBP3 PE=1 SV=2	0.71337	P17936	0.00088756
Insulin-like growth factor-binding protein complex acid labile subunit OS=Homo sapiens OX=9606 GN=IGFALS PE=1 SV=1	0.48672	P35858	0.040524
Keratin, type I cytoskeletal 10 OS=Homo sapiens OX=9606 GN=KRT10 PE=1 SV=6	0.55774	P13645	0.016169
Keratin, type I cytoskeletal 9 OS=Homo sapiens OX=9606 GN=KRT9 PE=1 SV=3	0.83452	P35527	1.6585e-05
microcephaly	-0.55176	microcephaly	0.017601
newborn chest circumference	0.64369	chest	0.003945
newborn length	0.56008	N: length	0.015636
newborn small head circumference	-0.65171	smallhead	0.0033856
newborn weight	0.6883	weight	0.0015884
Pigment epithelium-derived factor OS=Homo sapiens OX=9606 GN=SERPINF1 PE=1 SV=4	-0.8387	P36955	1.3706e-05
Placental malaria	-0.73568	Plac_Mal	0.00050182
Pregnancy-specific beta-1-glycoprotein 6 OS=Homo sapiens OX=9606 GN=PSG6 PE=2 SV=1	0.49194	Q00889	0.038109
Probable non-functional immunoglobulin heavy variable 3-38 OS=Homo sapiens OX=9606 GN=IGHV3-38 PE=5 SV=1	-0.5943	A0A0C4DH36	0.0092974
Retinol-binding protein 4 OS=Homo sapiens OX=9606 GN=RBP4 PE=1 SV=3	-0.51283	P02753	0.029532
Serum amyloid A-4 protein OS=Homo sapiens OX=9606 GN=SAA4 PE=1 SV=2	-0.63399	P35542	0.0047216
Sex hormone-binding globulin OS=Homo sapiens OX=9606 GN=SHBG PE=1 SV=2	-0.48672	P04278	0.040524
Sushi, von Willebrand factor type A, EGF and pentraxin domain-containing protein 1 OS=Homo sapiens OX=9606 GN=SVEP1 PE=1 SV=3	0.4815	Q4LDE5	0.043055
Vitamin K-dependent protein C OS=Homo sapiens OX=9606 GN=PROC PE=1 SV=1	-0.65801	P04070	0.0029927
Vitamin K-dependent protein S OS=Homo sapiens OX=9606 GN=PROS1 PE=1 SV=1	0.77812	P07225	0.00014322
von Willebrand factor OS=Homo sapiens OX=9606 GN=VWF PE=1 SV=4	0.50134	P04275	0.03404
Zinc-alpha-2-glycoprotein OS=Homo sapiens OX=9606 GN=AZGP1 PE=1 SV=2	-0.73112	P25311	0.00056629

## Sheet: Newborn-length
Parameter/Protein ID	Protein name	correlation	p-value
P35527	Keratin, type I cytoskeletal 9 OS=Homo sapiens OX=9606 GN=KRT9 PE=1 SV=3	0.69372	0.0014073
A0A075B6P5	Immunoglobulin kappa variable 2-28 OS=Homo sapiens OX=9606 GN=IGKV2-28 PE=3 SV=1	-0.65665	0.003074
P36955	Pigment epithelium-derived factor OS=Homo sapiens OX=9606 GN=SERPINF1 PE=1 SV=4	-0.61005	0.0071792
Q96KN2	Beta-Ala-His dipeptidase OS=Homo sapiens OX=9606 GN=CNDP1 PE=1 SV=4	0.58675	0.010476
chest		0.57423	0.012695
weight		0.56769	0.013993
head circumference		0.56008	0.015636
P07225	Vitamin K-dependent protein S OS=Homo sapiens OX=9606 GN=PROS1 PE=1 SV=1	0.51155	0.030009
A0A075B6I4	Immunoglobulin lambda variable 10-54 OS=Homo sapiens OX=9606 GN=IGLV10-54 PE=3 SV=1	-0.50626	0.032051
P17936	Insulin-like growth factor-binding protein 3 OS=Homo sapiens OX=9606 GN=IGFBP3 PE=1 SV=2	0.50202	0.03376
O75882	Attractin OS=Homo sapiens OX=9606 GN=ATRN PE=1 SV=2	0.50096	0.034198
P22792	Carboxypeptidase N subunit 2 OS=Homo sapiens OX=9606 GN=CPN2 PE=1 SV=3	0.49884	0.035087
P04070	Vitamin K-dependent protein C OS=Homo sapiens OX=9606 GN=PROC PE=1 SV=1	-0.47131	0.048338

## Sheet: chest
Parameter/Protein ID	protein name	correlation	p-value
P01008	Antithrombin-III OS=Homo sapiens OX=9606 GN=SERPINC1 PE=1 SV=1	-0.50608	0.03212
Q13790	Apolipoprotein F OS=Homo sapiens OX=9606 GN=APOF PE=1 SV=2	-0.65592	0.0031188
Q96KN2	Beta-Ala-His dipeptidase OS=Homo sapiens OX=9606 GN=CNDP1 PE=1 SV=4	0.51551	0.02855
P00450	Ceruloplasmin OS=Homo sapiens OX=9606 GN=CP PE=1 SV=1	-0.7104	0.00095374
P0C0L4	Complement C4-A OS=Homo sapiens OX=9606 GN=C4A PE=1 SV=2	-0.58152	0.011361
P36980	Complement factor H-related protein 2 OS=Homo sapiens OX=9606 GN=CFHR2 PE=1 SV=1	0.48617	0.040783
P02751	Fibronectin OS=Homo sapiens OX=9606 GN=FN1 PE=1 SV=5	0.55533	0.016735
P06396	Gelsolin OS=Homo sapiens OX=9606 GN=GSN PE=1 SV=1	-0.48303	0.0423
P02790	Hemopexin OS=Homo sapiens OX=9606 GN=HPX PE=1 SV=2	-0.65068	0.0034536
A0A075B6Q5	Immunoglobulin heavy variable 3-64 OS=Homo sapiens OX=9606 GN=IGHV3-64 PE=3 SV=1	-0.53856	0.021114
A0A075B6P5	Immunoglobulin kappa variable 2-28 OS=Homo sapiens OX=9606 GN=IGKV2-28 PE=3 SV=1	-0.66639	0.0025289
A2NJV5	Immunoglobulin kappa variable 2-29 OS=Homo sapiens OX=9606 GN=IGKV2-29 PE=3 SV=2	-0.54276	0.019943
P06312	Immunoglobulin kappa variable 4-1 OS=Homo sapiens OX=9606 GN=IGKV4-1 PE=1 SV=1	-0.51237	0.029704
A0A075B6I4	Immunoglobulin lambda variable 10-54 OS=Homo sapiens OX=9606 GN=IGLV10-54 PE=3 SV=1	-0.56581	0.014386
A0A075B6K4	Immunoglobulin lambda variable 3-10 OS=Homo sapiens OX=9606 GN=IGLV3-10 PE=3 SV=2	-0.56371	0.014833
P01717	Immunoglobulin lambda variable 3-25 OS=Homo sapiens OX=9606 GN=IGLV3-25 PE=1 SV=2	-0.50399	0.032958
P01718	Immunoglobulin lambda variable 3-27 OS=Homo sapiens OX=9606 GN=IGLV3-27 PE=1 SV=2	0.57628	0.012307
P15814	Immunoglobulin lambda-like polypeptide 1 OS=Homo sapiens OX=9606 GN=IGLL1 PE=1 SV=1	-0.51761	0.0278
P13645	Keratin, type I cytoskeletal 10 OS=Homo sapiens OX=9606 GN=KRT10 PE=1 SV=6	0.54485	0.019378
P35527	Keratin, type I cytoskeletal 9 OS=Homo sapiens OX=9606 GN=KRT9 PE=1 SV=3	0.62658	0.0053947
P36955	Pigment epithelium-derived factor OS=Homo sapiens OX=9606 GN=SERPINF1 PE=1 SV=4	-0.74184	0.00042461
P11465	Pregnancy-specific beta-1-glycoprotein 2 OS=Homo sapiens OX=9606 GN=PSG2 PE=2 SV=2	0.48722	0.040287
A0A0C4DH36	Probable non-functional immunoglobulin heavy variable 3-38 OS=Homo sapiens OX=9606 GN=IGHV3-38 PE=5 SV=1	-0.4956	0.036481
A0A0C4DH26	Probable non-functional immunoglobulin kappa variable 6D-41 OS=Homo sapiens OX=9606 GN=IGKV6D-41 PE=5 SV=1	-0.57314	0.012903
P02753	Retinol-binding protein 4 OS=Homo sapiens OX=9606 GN=RBP4 PE=1 SV=3	-0.66011	0.0028706
P04278	Sex hormone-binding globulin OS=Homo sapiens OX=9606 GN=SHBG PE=1 SV=2	-0.55009	0.018018
Q4LDE5	Sushi, von Willebrand factor type A, EGF and pentraxin domain-containing protein 1 OS=Homo sapiens OX=9606 GN=SVEP1 PE=1 SV=3	0.62763	0.0052951
P04070	Vitamin K-dependent protein C OS=Homo sapiens OX=9606 GN=PROC PE=1 SV=1	-0.57105	0.013314
P25311	Zinc-alpha-2-glycoprotein OS=Homo sapiens OX=9606 GN=AZGP1 PE=1 SV=2	-0.62763	0.0052951
weight		0.82252	2.7906e-05
smallhead		-0.67993	0.0019057
head circumference		0.64369	0.003945
N: length		0.57423	0.012695
microcephaly		-0.55352	0.01717
Plac_Mal		-0.49586	0.03637
Rohrer index		0.4736	0.047108

## Sheet: newborn-weight
Parameter/Protein ID	protein name	correlation	p-value
chest		0.78906	9.9207e-05
P36955	Pigment epithelium-derived factor OS=Homo sapiens OX=9606 GN=SERPINF1 PE=1 SV=4	-0.77254	0.0001714
Rohrer index		0.71516	0.00084948
P0C0L4	Complement C4-A OS=Homo sapiens OX=9606 GN=C4A PE=1 SV=2	-0.64629	0.0037562
head circumference		0.63491	0.0046432
P02751	Fibronectin OS=Homo sapiens OX=9606 GN=FN1 PE=1 SV=5	0.63262	0.0048403
O75882	Attractin OS=Homo sapiens OX=9606 GN=ATRN PE=1 SV=2	0.63124	0.0049631
Q13790	Apolipoprotein F OS=Homo sapiens OX=9606 GN=APOF PE=1 SV=2	-0.61502	0.0065989
Q96KN2	Beta-Ala-His dipeptidase OS=Homo sapiens OX=9606 GN=CNDP1 PE=1 SV=4	0.6069	0.0075679
P13645	Keratin, type I cytoskeletal 10 OS=Homo sapiens OX=9606 GN=KRT10 PE=1 SV=6	0.60551	0.0077455
P02753	Retinol-binding protein 4 OS=Homo sapiens OX=9606 GN=RBP4 PE=1 SV=3	-0.59955	0.0085419
P35527	Keratin, type I cytoskeletal 9 OS=Homo sapiens OX=9606 GN=KRT9 PE=1 SV=3	0.58757	0.010344
P07225	Vitamin K-dependent protein S OS=Homo sapiens OX=9606 GN=PROS1 PE=1 SV=1	0.58683	0.010464
P22792	Carboxypeptidase N subunit 2 OS=Homo sapiens OX=9606 GN=CPN2 PE=1 SV=3	0.5832	0.011072
P08697	Alpha-2-antiplasmin OS=Homo sapiens OX=9606 GN=SERPINF2 PE=1 SV=3	-0.58256	0.011181
P17936	Insulin-like growth factor-binding protein 3 OS=Homo sapiens OX=9606 GN=IGFBP3 PE=1 SV=2	0.55145	0.017679
Plac_Mal		-0.54666	0.018899
P04275	von Willebrand factor OS=Homo sapiens OX=9606 GN=VWF PE=1 SV=4	0.52087	0.026664
P04278	Sex hormone-binding globulin OS=Homo sapiens OX=9606 GN=SHBG PE=1 SV=2	-0.51782	0.027725
O43184	Disintegrin and metalloproteinase domain-containing protein 12 OS=Homo sapiens OX=9606 GN=ADAM12 PE=1 SV=3	0.51719	0.027949
smallhead		-0.51451	0.028913
Q9NZP8	Complement C1r subcomponent-like protein OS=Homo sapiens OX=9606 GN=C1RL PE=1 SV=2	0.50891	0.031017
P11465	Pregnancy-specific beta-1-glycoprotein 2 OS=Homo sapiens OX=9606 GN=PSG2 PE=2 SV=2	0.50723	0.031668
N: length		0.49668	0.036012
Q4LDE5	Sushi, von Willebrand factor type A, EGF and pentraxin domain-containing protein 1 OS=Homo sapiens OX=9606 GN=SVEP1 PE=1 SV=3	0.48404	0.041809

## Sheet: Peripheral_IL10
Parameter/Protein ID	Protein name	correlation	p-value
P04275	von Willebrand factor OS=Homo sapiens OX=9606 GN=VWF PE=1 SV=4	-0.56071	0.015493
Peripheral_IL8	#N/A	0.55502	0.016809
Peripheral_IL6	#N/A	0.55379	0.017105
P01042	Kininogen-1 OS=Homo sapiens OX=9606 GN=KNG1 PE=1 SV=2	0.48739	0.04021
P11465	Pregnancy-specific beta-1-glycoprotein 2 OS=Homo sapiens OX=9606 GN=PSG2 PE=2 SV=2	-0.46677	0.05084

## Sheet: small head
Protein ID/parameters	Protein name	Correlation	p-value
P02790	Hemopexin OS=Homo sapiens OX=9606 GN=HPX PE=1 SV=2	0.7212	0.00073101
chest		-0.67993	0.0019057
A2NJV5	Immunoglobulin kappa variable 2-29 OS=Homo sapiens OX=9606 GN=IGKV2-29 PE=3 SV=2	0.66968	0.002364
P02751	Fibronectin OS=Homo sapiens OX=9606 GN=FN1 PE=1 SV=5	-0.66968	0.002364
microcephaly		0.66144	0.0027953
head circumference		-0.65171	0.0033856
A0A075B6K4	Immunoglobulin lambda variable 3-10 OS=Homo sapiens OX=9606 GN=IGLV3-10 PE=3 SV=2	0.64393	0.0039279
A0A075B6P5	Immunoglobulin kappa variable 2-28 OS=Homo sapiens OX=9606 GN=IGKV2-28 PE=3 SV=1	0.64393	0.0039279
P35542	Serum amyloid A-4 protein OS=Homo sapiens OX=9606 GN=SAA4 PE=1 SV=2	0.61817	0.0062512
A0A0C4DH36	Probable non-functional immunoglobulin heavy variable 3-38 OS=Homo sapiens OX=9606 GN=IGHV3-38 PE=5 SV=1	0.56665	0.014208
P00450	Ceruloplasmin OS=Homo sapiens OX=9606 GN=CP PE=1 SV=1	0.56665	0.014208
Q4LDE5	Sushi, von Willebrand factor type A, EGF and pentraxin domain-containing protein 1 OS=Homo sapiens OX=9606 GN=SVEP1 PE=1 SV=3	-0.56665	0.014208
weight		-0.56665	0.014208
A0A075B6Q5	Immunoglobulin heavy variable 3-64 OS=Homo sapiens OX=9606 GN=IGHV3-64 PE=3 SV=1	0.5409	0.020456
P15814	Immunoglobulin lambda-like polypeptide 1 OS=Homo sapiens OX=9606 GN=IGLL1 PE=1 SV=1	0.5409	0.020456
P01701	Immunoglobulin lambda variable 1-51 OS=Homo sapiens OX=9606 GN=IGLV1-51 PE=1 SV=2	0.5409	0.020456
P25311	Zinc-alpha-2-glycoprotein OS=Homo sapiens OX=9606 GN=AZGP1 PE=1 SV=2	0.5409	0.020456
P04278	Sex hormone-binding globulin OS=Homo sapiens OX=9606 GN=SHBG PE=1 SV=2	0.51514	0.028685
Q13790	Apolipoprotein F OS=Homo sapiens OX=9606 GN=APOF PE=1 SV=2	0.51514	0.028685
P04070	Vitamin K-dependent protein C OS=Homo sapiens OX=9606 GN=PROC PE=1 SV=1	0.51514	0.028685
P06312	Immunoglobulin kappa variable 4-1 OS=Homo sapiens OX=9606 GN=IGKV4-1 PE=1 SV=1	0.48938	0.039278
P36955	Pigment epithelium-derived factor OS=Homo sapiens OX=9606 GN=SERPINF1 PE=1 SV=4	0.48938	0.039278
A0A075B6I4	Immunoglobulin lambda variable 10-54 OS=Homo sapiens OX=9606 GN=IGLV10-54 PE=3 SV=1	0.48938	0.039278
P36980	Complement factor H-related protein 2 OS=Homo sapiens OX=9606 GN=CFHR2 PE=1 SV=1	-0.48938	0.039278
placental malaria		0.47246	0.047719

## Sheet: placental malaria
Protein ID/parameter	protein name	correlation	p-value
P04217	Alpha-1B-glycoprotein OS=Homo sapiens OX=9606 GN=A1BG PE=1 SV=4	-0.52246	0.026124
Q13790	Apolipoprotein F OS=Homo sapiens OX=9606 GN=APOF PE=1 SV=2	0.61332	0.006793
O75882	Attractin OS=Homo sapiens OX=9606 GN=ATRN PE=1 SV=2	-0.52246	0.026124
Q96KN2	Beta-Ala-His dipeptidase OS=Homo sapiens OX=9606 GN=CNDP1 PE=1 SV=4	-0.52246	0.026124
P43251	Biotinidase OS=Homo sapiens OX=9606 GN=BTD PE=1 SV=2	-0.68147	0.0018439
P20851	C4b-binding protein beta chain OS=Homo sapiens OX=9606 GN=C4BPB PE=1 SV=1	-0.5906	0.0098604
P22792	Carboxypeptidase N subunit 2 OS=Homo sapiens OX=9606 GN=CPN2 PE=1 SV=3	-0.70418	0.0011059
P00450	Ceruloplasmin OS=Homo sapiens OX=9606 GN=CP PE=1 SV=1	0.54517	0.019292
Q9NZP8	Complement C1r subcomponent-like protein OS=Homo sapiens OX=9606 GN=C1RL PE=1 SV=2	-0.47703	0.045316
P02751	Fibronectin OS=Homo sapiens OX=9606 GN=FN1 PE=1 SV=5	-0.63604	0.0045482
P06396	Gelsolin OS=Homo sapiens OX=9606 GN=GSN PE=1 SV=1	0.63604	0.0045482
P02790	Hemopexin OS=Homo sapiens OX=9606 GN=HPX PE=1 SV=2	0.61332	0.006793
P0DOX5	Immunoglobulin gamma-1 heavy chain OS=Homo sapiens OX=9606 PE=1 SV=2	0.52246	0.026124
A0A0B4J1V0	Immunoglobulin heavy variable 3-15 OS=Homo sapiens OX=9606 GN=IGHV3-15 PE=3 SV=1	0.63604	0.0045482
A0A075B6P5	Immunoglobulin kappa variable 2-28 OS=Homo sapiens OX=9606 GN=IGKV2-28 PE=3 SV=1	0.5906	0.0098604
P06312	Immunoglobulin kappa variable 4-1 OS=Homo sapiens OX=9606 GN=IGKV4-1 PE=1 SV=1	0.56789	0.013952
A0A075B6I4	Immunoglobulin lambda variable 10-54 OS=Homo sapiens OX=9606 GN=IGLV10-54 PE=3 SV=1	0.68147	0.0018439
P01701	Immunoglobulin lambda variable 1-51 OS=Homo sapiens OX=9606 GN=IGLV1-51 PE=1 SV=2	0.52246	0.026124
P01717	Immunoglobulin lambda variable 3-25 OS=Homo sapiens OX=9606 GN=IGLV3-25 PE=1 SV=2	0.52246	0.026124
P01718	Immunoglobulin lambda variable 3-27 OS=Homo sapiens OX=9606 GN=IGLV3-27 PE=1 SV=2	-0.52246	0.026124
P15814	Immunoglobulin lambda-like polypeptide 1 OS=Homo sapiens OX=9606 GN=IGLL1 PE=1 SV=1	0.68147	0.0018439
P17936	Insulin-like growth factor-binding protein 3 OS=Homo sapiens OX=9606 GN=IGFBP3 PE=1 SV=2	-0.52246	0.026124
P35527	Keratin, type I cytoskeletal 9 OS=Homo sapiens OX=9606 GN=KRT9 PE=1 SV=3	-0.5906	0.0098604
P36955	Pigment epithelium-derived factor OS=Homo sapiens OX=9606 GN=SERPINF1 PE=1 SV=4	0.7269	0.00063214
P02753	Retinol-binding protein 4 OS=Homo sapiens OX=9606 GN=RBP4 PE=1 SV=3	0.63604	0.0045482
P35542	Serum amyloid A-4 protein OS=Homo sapiens OX=9606 GN=SAA4 PE=1 SV=2	0.56789	0.013952
P04278	Sex hormone-binding globulin OS=Homo sapiens OX=9606 GN=SHBG PE=1 SV=2	0.56789	0.013952
P04070	Vitamin K-dependent protein C OS=Homo sapiens OX=9606 GN=PROC PE=1 SV=1	0.49974	0.034708
P07225	Vitamin K-dependent protein S OS=Homo sapiens OX=9606 GN=PROS1 PE=1 SV=1	-0.56789	0.013952
P04275	von Willebrand factor OS=Homo sapiens OX=9606 GN=VWF PE=1 SV=4	-0.54517	0.019292
P25311	Zinc-alpha-2-glycoprotein OS=Homo sapiens OX=9606 GN=AZGP1 PE=1 SV=2	0.65875	0.0029491
head circumference		-0.73568	0.00050182
weight		-0.5906	0.0098604
microcephaly		0.5	0.0346
chest		-0.49586	0.03637
smallhead		0.47246	0.047719

## Sheet: microcephaly
Protein id/parameter	Protein name	Correlation	p-value
P01009	Alpha-1-antitrypsin OS=Homo sapiens OX=9606 GN=SERPINA1 PE=1 SV=3	0.54517	0.019292
Q13790	Apolipoprotein F OS=Homo sapiens OX=9606 GN=APOF PE=1 SV=2	0.47703	0.045316
P00450	Ceruloplasmin OS=Homo sapiens OX=9606 GN=CP PE=1 SV=1	0.5111	0.03018
A0A075B6P5	Immunoglobulin kappa variable 2-28 OS=Homo sapiens OX=9606 GN=IGKV2-28 PE=3 SV=1	0.47703	0.045316
A0A075B6K4	Immunoglobulin lambda variable 3-10 OS=Homo sapiens OX=9606 GN=IGLV3-10 PE=3 SV=2	0.5111	0.03018
P01721	Immunoglobulin lambda variable 6-57 OS=Homo sapiens OX=9606 GN=IGLV6-57 PE=1 SV=2	0.47703	0.045316
P35527	Keratin, type I cytoskeletal 9 OS=Homo sapiens OX=9606 GN=KRT9 PE=1 SV=3	-0.47703	0.045316
A0A0C4DH36	Probable non-functional immunoglobulin heavy variable 3-38 OS=Homo sapiens OX=9606 GN=IGHV3-38 PE=5 SV=1	0.5111	0.03018
P04278	Sex hormone-binding globulin OS=Homo sapiens OX=9606 GN=SHBG PE=1 SV=2	0.54517	0.019292
Q4LDE5	Sushi, von Willebrand factor type A, EGF and pentraxin domain-containing protein 1 OS=Homo sapiens OX=9606 GN=SVEP1 PE=1 SV=3	-0.47703	0.045316
smallhead		0.66144	0.0027953
chest		-0.55352	0.01717
head circumference		-0.55176	0.017601
Placental malaria		0.5	0.0346
